# Supplementary material for: 5-Isopropyl­imidazolidine-2,4-dione monohydrate
Source: Acta Crystallogr Sect E Struct Rep Online. 2012 Jan 31;68(Pt 2):o533. doi: 10.1107/S1600536812002838 (PMC3275273; doi:10.1107/S1600536812002838)
Supplement: Supplementary file 1 [file e-68-0o533-sup1.cif]

##############################################################################
#                                                                            #
# This CIF contains the data in a paper accepted for publication in          #
# Acta Crystallographica Section E. It conforms to the requirements of       #
# Notes for Authors for Acta Crystallographica Section E, and has been       #
# peer reviewed under the auspices of the IUCr Commission on Journals.       #
#                                                                            #
# Full details of the Crystallographic Information File format               #
# are given in the paper "The Crystallographic Information File (CIF):       #
# a New Standard Archive File for Crystallography" by S. R. Hall, F. H.      #
# Allen and I. D. Brown [Acta Cryst. (1991), A47, 655-685].                  #
#                                                                            #
# The current version of the core CIF dictionary is obtainable from          #
# ftp://ftp.iucr.org/pub/cif_core.dic.                                       #
#                                                                            #
# Software is freely available for graphical display of the structure(s)     #
# in this CIF. For information consult the CIF software page                 #
# http://www.iucr.org/resources/cif/software.                                #
#                                                                            #
# This file may be used for bona fide research purposes within the           #
# scientific community so long as proper attribution is given to the journal # 
# article from which it was obtained.                                        #
#                                                                            #
##############################################################################
data_global
_audit_creation_method     'form.cif (version 2.0)'
_journal_data_validation_number     ?
_journal_date_recd_electronic     2012-01-18
_journal_date_accepted     2012-01-23
_journal_name_full     'Acta Crystallographica, Section E'
_journal_year     2012
_journal_volume     68
_journal_issue      2
_journal_page_first     o533
_journal_page_last     o533
_journal_paper_category     QO
_journal_paper_doi     10.1107/S1600536812002838
_journal_coeditor_code     IS5056
_publ_contact_author_name     'Professor Fun, Hoong-Kun'
_publ_contact_author_address
;
X-ray Crystallography Unit
School of Physics
Universiti Sains Malaysia
11800 USM, Penang
Malaysia
;
_publ_contact_author_email     hkfun@usm.my
_publ_contact_author_fax     '604 6579150'
_publ_contact_author_phone     '604 6533652'
_publ_section_title
;
5-Isopropylimidazolidine-2,4-dione monohydrate
;
loop_
    _publ_author_name
    _publ_author_footnote
    _publ_author_address
    'Alaa A.-M. Abdel-Aziz' ?
;
Department of Pharmaceutical Chemistry
College of Pharmacy
King Saud University
PO Box 2457
Riyadh 11451
Saudi Arabia
;
    'Adel S. El-Azab' ?
;
Department of Pharmaceutical Chemistry
College of Pharmacy
King Saud University
PO Box 2457
Riyadh 11451
Saudi Arabia
;
    'Abdulrahman M. Al-Obaid' ?
;
Department of Pharmaceutical Chemistry
College of Pharmacy
King Saud University
PO Box 2457
Riyadh 11451
Saudi Arabia
;
    'Madhukar Hemamalini' ?
;
X-ray Crystallography Unit
School of Physics
Universiti Sains Malaysia
11800 USM, Penang
Malaysia
;
    'Hoong-Kun Fun'
;
Also at: College of Pharmacy (Visiting Professor), King Saud University,
PO Box 2457, Riyadh 11451, Saudi Arabia. Thomson Reuters ResearcherID:
A-3561-2009.
;
;
X-ray Crystallography Unit
School of Physics
Universiti Sains Malaysia
11800 USM, Penang
Malaysia
;
data_I
_audit_creation_method     SHELXL97
_chemical_name_systematic
;
5-Isopropylimidazolidine-2,4-dione monohydrate
;
_chemical_name_common     ?
_chemical_formula_moiety     'C6 H10 N2 O2, H2 O'
_chemical_formula_sum     'C6 H12 N2 O3'
_chemical_formula_iupac     'C6 H10 N2 O2 , H2 O'
_chemical_formula_weight     160.18
_chemical_melting_point     ?
_symmetry_cell_setting     orthorhombic
_symmetry_space_group_name_H-M     'P 21 21 21'
_symmetry_space_group_name_Hall     'P 2ac 2ab'
loop_
    _symmetry_equiv_pos_as_xyz
    'x, y, z'
    '-x+1/2, -y, z+1/2'
    '-x, y+1/2, -z+1/2'
    'x+1/2, -y+1/2, -z'
_cell_length_a     6.2688(3)
_cell_length_b     9.2387(4)
_cell_length_c     14.8280(7)
_cell_angle_alpha     90.00
_cell_angle_beta     90.00
_cell_angle_gamma     90.00
_cell_volume     858.77(7)
_cell_formula_units_Z     4
_cell_measurement_reflns_used     2281
_cell_measurement_theta_min     5.64
_cell_measurement_theta_max     65.85
_cell_measurement_temperature     296(2)
_exptl_crystal_description     needle
_exptl_crystal_colour     colourless
_exptl_crystal_size_max     0.90
_exptl_crystal_size_mid     0.21
_exptl_crystal_size_min     0.16
_exptl_crystal_density_diffrn     1.239
_exptl_crystal_density_meas     ?
_exptl_crystal_density_method     'not measured'
_exptl_crystal_F_000     344
_exptl_absorpt_coefficient_mu     0.841
_exptl_absorpt_correction_type     multi-scan
_exptl_absorpt_process_details     '(SADABS; Bruker, 2009)'
_exptl_absorpt_correction_T_min     0.5183
_exptl_absorpt_correction_T_max     0.8786
_exptl_special_details
;
^1^H NMR (DMSO--d~6~): 10.54 (s, 1H, NH), 7.87 (s, 1H, NH), 3.89 (s, 1H),
2.01--1.97 (m, 1H), 0.94--0.92 (d, 3H, J = 7.0 Hz), 0.80--0.78
(d, 3H, J = 6.5 Hz).
^13^C NMR (DMSO--d~6~): 175.87, 158.28, 63.22, 30.01, 18.93, 16.31.
;
_diffrn_ambient_temperature     296(2)
_diffrn_radiation_type     CuK\a
_diffrn_radiation_wavelength     1.54178
_diffrn_radiation_source     'fine-focus sealed tube'
_diffrn_radiation_monochromator     graphite
_diffrn_measurement_device_type     'Bruker SMART APEXII CCD area-detector'
_diffrn_measurement_method     '\f and \w'
_diffrn_detector_area_resol_mean     .
_diffrn_reflns_number     5702
_diffrn_reflns_av_R_equivalents     0.0272
_diffrn_reflns_av_sigmaI/netI     0.0217
_diffrn_reflns_theta_min     5.64
_diffrn_reflns_theta_max     67.29
_diffrn_reflns_theta_full     67.29
_diffrn_measured_fraction_theta_max     0.974
_diffrn_measured_fraction_theta_full     0.973
_diffrn_reflns_limit_h_min     -7
_diffrn_reflns_limit_h_max     5
_diffrn_reflns_limit_k_min     -11
_diffrn_reflns_limit_k_max     10
_diffrn_reflns_limit_l_min     -17
_diffrn_reflns_limit_l_max     17
_diffrn_standards_number     0
_diffrn_standards_interval_count     .
_diffrn_standards_interval_time     .
_diffrn_standards_decay_%     ?
_refine_special_details
;
 Refinement of F^2^ against ALL reflections.  The weighted R-factor wR and
 goodness of fit S are based on F^2^, conventional R-factors R are based
 on F, with F set to zero for negative F^2^. The threshold expression of
 F^2^ > 2\s(F^2^) is used only for calculating R-factors(gt) etc. and is
 not relevant to the choice of reflections for refinement.  R-factors based
 on F^2^ are statistically about twice as large as those based on F, and R-
 factors based on ALL data will be even larger.
;
_reflns_number_total     1497
_reflns_number_gt     1378
_reflns_threshold_expression     I>2\s(I)
_refine_ls_structure_factor_coef     Fsqd
_refine_ls_matrix_type     full
_refine_ls_R_factor_all     0.0398
_refine_ls_R_factor_gt     0.0366
_refine_ls_wR_factor_gt     0.0949
_refine_ls_wR_factor_ref     0.0977
_refine_ls_goodness_of_fit_ref     1.089
_refine_ls_restrained_S_all     1.089
_refine_ls_number_reflns     1497
_refine_ls_number_parameters     117
_refine_ls_number_restraints     0
_refine_ls_hydrogen_treatment     mixed
_refine_ls_weighting_scheme     calc
_refine_ls_weighting_details
       'calc w = 1/[\s^2^(Fo^2^)+(0.0552P)^2^+0.0813P] where P=(Fo^2^+2Fc^2^)/3'
_atom_sites_solution_hydrogens     geom
_atom_sites_solution_primary     direct
_atom_sites_solution_secondary     difmap
_refine_ls_shift/su_max     0.001
_refine_ls_shift/su_mean     0.000
_refine_diff_density_max     0.115
_refine_diff_density_min     -0.178
_refine_ls_extinction_method     none
_refine_ls_extinction_coef     ?
_refine_ls_abs_structure_details     'Flack (1983), 592 Friedel pairs'
_refine_ls_abs_structure_Flack     0.2(3)
loop_
    _atom_type_symbol
    _atom_type_description
    _atom_type_scat_dispersion_real
    _atom_type_scat_dispersion_imag
    _atom_type_scat_source
    'C' 'C' 0.0181 0.0091
                         'International Tables Vol C Tables 4.2.6.8 and 6.1.1.4'
    'H' 'H' 0.0000 0.0000
                         'International Tables Vol C Tables 4.2.6.8 and 6.1.1.4'
    'N' 'N' 0.0311 0.0180
                         'International Tables Vol C Tables 4.2.6.8 and 6.1.1.4'
    'O' 'O' 0.0492 0.0322
                         'International Tables Vol C Tables 4.2.6.8 and 6.1.1.4'
_computing_data_collection     'APEX2 (Bruker, 2009)'
_computing_cell_refinement     'SAINT (Bruker, 2009)'
_computing_data_reduction     'SAINT (Bruker, 2009)'
_computing_structure_solution     'SHELXTL (Sheldrick, 2008)'
_computing_structure_refinement     'SHELXTL (Sheldrick, 2008)'
_computing_molecular_graphics     'SHELXTL (Sheldrick, 2008)'
_computing_publication_material
;
SHELXTL (Sheldrick, 2008) and PLATON (Spek, 2009)
;
loop_
    _atom_site_type_symbol
    _atom_site_label
    _atom_site_fract_x
    _atom_site_fract_y
    _atom_site_fract_z
    _atom_site_U_iso_or_equiv
    _atom_site_adp_type
    _atom_site_calc_flag
    _atom_site_refinement_flags
    _atom_site_occupancy
    _atom_site_symmetry_multiplicity
    _atom_site_disorder_assembly
    _atom_site_disorder_group
    O O1 0.6583(2) 0.56794(15) 0.46328(11) 0.0679(5) Uani d . 1 1 . .
    O O2 1.2150(2) 0.27203(15) 0.39487(11) 0.0590(4) Uani d . 1 1 . .
    N N1 0.6703(3) 0.34173(17) 0.39871(11) 0.0472(4) Uani d . 1 1 . .
    N N2 0.9719(2) 0.44507(16) 0.43611(11) 0.0503(4) Uani d . 1 1 . .
    C C1 0.7524(3) 0.46070(19) 0.43523(13) 0.0481(4) Uani d . 1 1 . .
    C C2 1.0337(3) 0.31526(19) 0.40226(13) 0.0440(4) Uani d . 1 1 . .
    C C3 0.8324(3) 0.23514(18) 0.37618(12) 0.0436(4) Uani d . 1 1 . .
    H H3A 0.8156 0.1507 0.4156 0.052 Uiso calc R 1 1 . .
    C C4 0.8317(3) 0.1851(2) 0.27789(14) 0.0534(5) Uani d . 1 1 . .
    H H4A 0.9533 0.1196 0.2701 0.064 Uiso calc R 1 1 . .
    C C5 0.6312(4) 0.0986(3) 0.25796(19) 0.0828(8) Uani d . 1 1 . .
    H H5A 0.6202 0.0197 0.2998 0.124 Uiso calc R 1 1 . .
    H H5B 0.6381 0.0613 0.1976 0.124 Uiso calc R 1 1 . .
    H H5C 0.5086 0.1602 0.2639 0.124 Uiso calc R 1 1 . .
    C C6 0.8624(5) 0.3102(3) 0.21256(16) 0.0810(7) Uani d . 1 1 . .
    H H6A 0.9926 0.3600 0.2266 0.122 Uiso calc R 1 1 . .
    H H6B 0.7446 0.3760 0.2177 0.122 Uiso calc R 1 1 . .
    H H6C 0.8694 0.2736 0.1520 0.122 Uiso calc R 1 1 . .
    H H1N1 0.543(4) 0.329(2) 0.3981(13) 0.045(5) Uiso d . 1 1 . .
    H H1N2 1.059(5) 0.509(3) 0.4591(17) 0.078(8) Uiso d . 1 1 . .
    O O1W 0.2489(3) 0.63212(17) 0.52044(13) 0.0665(4) Uani d . 1 1 . .
    H H1W1 0.374(6) 0.617(3) 0.507(2) 0.096(11) Uiso d . 1 1 . .
    H H2W2 0.214(6) 0.721(4) 0.531(3) 0.122(13) Uiso d . 1 1 . .
loop_
    _atom_site_aniso_label
    _atom_site_aniso_U_11
    _atom_site_aniso_U_22
    _atom_site_aniso_U_33
    _atom_site_aniso_U_12
    _atom_site_aniso_U_13
    _atom_site_aniso_U_23
    O1 0.0438(9) 0.0566(8) 0.1033(12) 0.0068(6) -0.0017(7) -0.0302(8)
    O2 0.0292(8) 0.0607(8) 0.0871(11) 0.0039(6) -0.0030(6) -0.0086(7)
    N1 0.0246(8) 0.0507(8) 0.0662(10) -0.0020(6) -0.0013(6) -0.0127(7)
    N2 0.0309(9) 0.0475(8) 0.0725(11) -0.0035(6) -0.0045(7) -0.0147(8)
    C1 0.0372(10) 0.0474(9) 0.0597(12) 0.0028(8) -0.0024(8) -0.0079(8)
    C2 0.0312(9) 0.0468(9) 0.0541(10) -0.0018(7) -0.0011(7) -0.0001(8)
    C3 0.0323(9) 0.0394(8) 0.0591(10) -0.0025(6) 0.0003(7) -0.0028(7)
    C4 0.0443(11) 0.0491(9) 0.0667(12) -0.0016(8) 0.0028(8) -0.0161(8)
    C5 0.0645(16) 0.0895(17) 0.0945(18) -0.0206(13) -0.0049(14) -0.0376(14)
    C6 0.098(2) 0.0838(16) 0.0617(14) -0.0079(15) 0.0041(13) -0.0044(12)
    O1W 0.0438(10) 0.0557(8) 0.1000(12) -0.0042(7) -0.0067(8) -0.0203(8)
_geom_special_details
;
 All s.u.'s (except the s.u. in the dihedral angle between two l.s. planes)
 are estimated using the full covariance matrix.  The cell s.u.'s are taken
 into account individually in the estimation of s.u.'s in distances, angles
 and torsion angles; correlations between s.u.'s in cell parameters are only
 used when they are defined by crystal symmetry.  An approximate (isotropic)
 treatment of cell s.u.'s is used for estimating s.u.'s involving l.s. planes.
;
loop_
    _geom_bond_atom_site_label_1
    _geom_bond_atom_site_label_2
    _geom_bond_site_symmetry_2
    _geom_bond_distance
    _geom_bond_publ_flag
    O1 C1 . 1.226(2) ?
    O2 C2 . 1.210(2) ?
    N1 C1 . 1.329(2) ?
    N1 C3 . 1.454(2) ?
    N1 H1N1 . 0.80(2) ?
    N2 C2 . 1.357(2) ?
    N2 C1 . 1.383(3) ?
    N2 H1N2 . 0.87(3) ?
    C2 C3 . 1.513(2) ?
    C3 C4 . 1.529(3) ?
    C3 H3A . 0.9800 ?
    C4 C5 . 1.518(3) ?
    C4 C6 . 1.520(3) ?
    C4 H4A . 0.9800 ?
    C5 H5A . 0.9600 ?
    C5 H5B . 0.9600 ?
    C5 H5C . 0.9600 ?
    C6 H6A . 0.9600 ?
    C6 H6B . 0.9600 ?
    C6 H6C . 0.9600 ?
    O1W H1W1 . 0.82(4) ?
    O1W H2W2 . 0.87(4) ?
loop_
    _geom_angle_atom_site_label_1
    _geom_angle_atom_site_label_2
    _geom_angle_atom_site_label_3
    _geom_angle_site_symmetry_1
    _geom_angle_site_symmetry_3
    _geom_angle
    _geom_angle_publ_flag
    C1 N1 C3 . . 112.51(15) ?
    C1 N1 H1N1 . . 120.6(15) ?
    C3 N1 H1N1 . . 126.2(15) ?
    C2 N2 C1 . . 111.89(15) ?
    C2 N2 H1N2 . . 124.4(19) ?
    C1 N2 H1N2 . . 123.6(19) ?
    O1 C1 N1 . . 128.32(19) ?
    O1 C1 N2 . . 124.05(17) ?
    N1 C1 N2 . . 107.63(16) ?
    O2 C2 N2 . . 126.42(17) ?
    O2 C2 C3 . . 126.79(16) ?
    N2 C2 C3 . . 106.79(15) ?
    N1 C3 C2 . . 101.12(13) ?
    N1 C3 C4 . . 114.95(15) ?
    C2 C3 C4 . . 113.19(15) ?
    N1 C3 H3A . . 109.1 ?
    C2 C3 H3A . . 109.1 ?
    C4 C3 H3A . . 109.1 ?
    C5 C4 C6 . . 112.4(2) ?
    C5 C4 C3 . . 110.30(17) ?
    C6 C4 C3 . . 112.16(16) ?
    C5 C4 H4A . . 107.2 ?
    C6 C4 H4A . . 107.2 ?
    C3 C4 H4A . . 107.2 ?
    C4 C5 H5A . . 109.5 ?
    C4 C5 H5B . . 109.5 ?
    H5A C5 H5B . . 109.5 ?
    C4 C5 H5C . . 109.5 ?
    H5A C5 H5C . . 109.5 ?
    H5B C5 H5C . . 109.5 ?
    C4 C6 H6A . . 109.5 ?
    C4 C6 H6B . . 109.5 ?
    H6A C6 H6B . . 109.5 ?
    C4 C6 H6C . . 109.5 ?
    H6A C6 H6C . . 109.5 ?
    H6B C6 H6C . . 109.5 ?
    H1W1 O1W H2W2 . . 116(3) ?
loop_
    _geom_hbond_atom_site_label_D
    _geom_hbond_atom_site_label_H
    _geom_hbond_atom_site_label_A
    _geom_hbond_site_symmetry_A
    _geom_hbond_distance_DH
    _geom_hbond_distance_HA
    _geom_hbond_distance_DA
    _geom_hbond_angle_DHA
    _geom_hbond_publ_flag
    N1 H1N1 O2 1_455 0.81(2) 2.12(2) 2.927(2) 174.0(19) yes
    N2 H1N2 O1W 1_655 0.87(3) 1.88(3) 2.751(2) 173(2) yes
    O1W H1W1 O1 . 0.82(4) 1.95(4) 2.767(2) 173(3) yes
    O1W H2W2 O1 4_466 0.86(4) 1.98(4) 2.839(2) 171(4) yes
_iucr_refine_instructions_details
;
TITL e in P2(1)2(1)2(1)
CELL 1.54178   6.2688   9.2387  14.8280  90.000  90.000  90.000
ZERR    4.00   0.0003   0.0004   0.0007   0.000   0.000   0.000
LATT -1
SYMM 0.5-X, -Y, 0.5+Z
SYMM -X, 0.5+Y, 0.5-Z
SYMM 0.5+X, 0.5-Y, -Z
SFAC C H N O
UNIT 24 48 8 12
SIZE 0.158 0.210 0.90
L.S. 10
BOND $H
Twin
FMAP 2
ACTA
PLAN 20
WGHT    0.055200    0.081300
BASF   0.21877
FVAR       1.28093
O1    4    0.658267    0.567938    0.463277    11.00000    0.04377    0.05664 =
         0.10327   -0.03019   -0.00173    0.00681
O2    4    1.215017    0.272032    0.394865    11.00000    0.02915    0.06068 =
         0.08706   -0.00857   -0.00300    0.00393
N1    3    0.670267    0.341728    0.398708    11.00000    0.02462    0.05071 =
         0.06620   -0.01271   -0.00132   -0.00196
N2    3    0.971884    0.445074    0.436106    11.00000    0.03092    0.04751 =
         0.07245   -0.01470   -0.00450   -0.00345
C1    1    0.752419    0.460697    0.435226    11.00000    0.03720    0.04740 =
         0.05969   -0.00790   -0.00242    0.00283
C2    1    1.033691    0.315263    0.402256    11.00000    0.03125    0.04680 =
         0.05409   -0.00006   -0.00113   -0.00180
C3    1    0.832400    0.235144    0.376177    11.00000    0.03234    0.03935 =
         0.05907   -0.00282    0.00027   -0.00254
AFIX  13
H3A   2    0.815570    0.150716    0.415551    11.00000   -1.20000
AFIX   0
C4    1    0.831732    0.185097    0.277890    11.00000    0.04433    0.04912 =
         0.06675   -0.01611    0.00277   -0.00164
AFIX  13
H4A   2    0.953338    0.119607    0.270145    11.00000   -1.20000
AFIX   0
C5    1    0.631215    0.098618    0.257957    11.00000    0.06452    0.08947 =
         0.09446   -0.03756   -0.00494   -0.02059
AFIX  33
H5A   2    0.620208    0.019689    0.299807    11.00000   -1.50000
H5B   2    0.638050    0.061333    0.197595    11.00000   -1.50000
H5C   2    0.508617    0.160160    0.263865    11.00000   -1.50000
AFIX   0
C6    1    0.862407    0.310189    0.212561    11.00000    0.09761    0.08384 =
         0.06168   -0.00437    0.00412   -0.00792
AFIX 133
H6A   2    0.992620    0.359991    0.226641    11.00000   -1.50000
H6B   2    0.744555    0.376020    0.217738    11.00000   -1.50000
H6C   2    0.869416    0.273552    0.152049    11.00000   -1.50000
AFIX   0
H1N1  2    0.543303    0.329001    0.398128    11.00000    0.04532
H1N2  2    1.058937    0.509193    0.459103    11.00000    0.07801
O1W   4    0.248925    0.632122    0.520442    11.00000    0.04382    0.05572 =
         0.10005   -0.02034   -0.00667   -0.00419
H1W1  2    0.374461    0.617433    0.507081    11.00000    0.09650
H2W2  2    0.214242    0.721329    0.530530    11.00000    0.12246
HKLF 4 1 0 -1 0 -1 0 0  0 0 -1
REM  e in P2(1)2(1)2(1)
REM R1 =  0.0366 for   1378 Fo > 4sig(Fo)  and  0.0398 for all   1497 data
REM    117 parameters refined using      0 restraints
END
WGHT      0.0555      0.0813
REM Highest difference peak  0.115,  deepest hole -0.178,  1-sigma level  0.040
Q1    1   0.4241  0.3792  0.3066  11.00000  0.05    0.12
Q2    1   0.5264  0.5473  0.5803  11.00000  0.05    0.09
Q3    1   0.9404  0.6593  0.4135  11.00000  0.05    0.09
Q4    1   0.4681  0.2577  0.2953  11.00000  0.05    0.09
Q5    1   0.5386  0.2258  0.2231  11.00000  0.05    0.09
Q6    1   0.5186  0.2858  0.2814  11.00000  0.05    0.09
Q7    1   0.3569  0.0409  0.3706  11.00000  0.05    0.09
Q8    1   0.5410  0.4214  0.2600  11.00000  0.05    0.09
Q9    1   1.0294  0.0849  0.3247  11.00000  0.05    0.09
Q10   1   0.9315  0.5656  0.5605  11.00000  0.05    0.09
Q11   1   0.9286  0.0789  0.4968  11.00000  0.05    0.08
Q12   1   0.5286  0.3467  0.3383  11.00000  0.05    0.08
Q13   1   0.6073  0.3812  0.1189  11.00000  0.05    0.08
Q14   1   0.3285  0.7703  0.6371  11.00000  0.05    0.08
Q15   1   1.0083  0.1342  0.4765  11.00000  0.05    0.08
Q16   1   0.5313  0.5663  0.4458  11.00000  0.05    0.08
Q17   1   0.4962 -0.0552  0.3852  11.00000  0.05    0.08
Q18   1   0.4734 -0.0783  0.4065  11.00000  0.05    0.08
Q19   1   1.1152  0.1508  0.1733  11.00000  0.05    0.08
Q20   1   1.0321  0.3868  0.1212  11.00000  0.05    0.08
;
