# Supplementary material for: 5-Isopropyl­imidazolidine-2,4-dione monohydrate
Source: Acta Crystallogr Sect E Struct Rep Online. 2012 Jan 31;68(Pt 2):o533. doi: 10.1107/S1600536812002838 (PMC3275273; doi:10.1107/S1600536812002838)
Supplement: Supplementary file 2 [file e-68-0o533-Isup2.hkl]

#
# h,k,l, Fc-squared, Fo-squared, sigma(Fo-squared) and status flag
#
data_I
_shelx_title ' e in P2(1)2(1)2(1)'
_shelx_refln_list_code          4
_shelx_F_calc_maximum       81.31
_exptl_crystal_F_000       344.00
_reflns_d_resolution_high  0.8357
 
loop_
 _symmetry_equiv_pos_as_xyz
 'x, y, z'
 '-x+1/2, -y, z+1/2'
 '-x, y+1/2, -z+1/2'
 'x+1/2, -y+1/2, -z'
 
_cell_length_a     6.2688
_cell_length_b     9.2387
_cell_length_c    14.8280
_cell_angle_alpha  90.000
_cell_angle_beta   90.000
_cell_angle_gamma  90.000
 
_shelx_F_squared_multiplier     1.000
 
loop_
 _refln_index_h
 _refln_index_k
 _refln_index_l
 _refln_F_squared_calc
 _refln_F_squared_meas
 _refln_F_squared_sigma
 _refln_observed_status
   2   0   0     3982.34     3436.40     93.96 o
   1   1   0      101.16      103.62      1.10 o
   2   1   0      136.69      138.96      3.59 o
   3   1   0        6.84        4.69      2.38 o
   4   1   0       13.57       16.25      5.01 o
   0   2   0     1552.36     1545.31     21.02 o
   1   2   0     1593.60     1532.57     17.19 o
   2   2   0      564.23      643.95     11.58 o
   3   2   0       84.26      104.69      4.50 o
   4   2   0        5.65        4.27      0.49 o
   5   2   0        0.59        0.20      0.38 o
   6   2   0       30.01       28.49      2.26 o
   1   3   0     1327.26     1330.55     15.63 o
   2   3   0        5.91        4.60      0.51 o
   3   3   0      181.02      178.34      5.11 o
   4   3   0        5.22        4.87      0.62 o
   5   3   0      219.97      203.07      5.33 o
   6   3   0       91.16       81.20      2.62 o
   0   4   0       50.26       51.97      1.22 o
   1   4   0      436.86      467.43      5.62 o
   2   4   0        0.03        0.21      0.31 o
   3   4   0      445.90      470.05      9.71 o
   4   4   0        5.73        5.91      0.59 o
   5   4   0       28.68       27.52      1.61 o
   6   4   0        0.17       -0.42      0.44 o
   1   5   0       16.60       20.64      0.83 o
   2   5   0      287.43      326.31      5.83 o
   3   5   0        0.29        0.47      0.53 o
   4   5   0        0.03       -0.32      0.32 o
   5   5   0        0.57       -0.07      0.57 o
   6   5   0        0.81        1.92      0.45 o
   0   6   0        5.77        4.75      0.82 o
   1   6   0      168.49      178.75      4.75 o
   2   6   0       14.20       13.24      1.34 o
   3   6   0        7.80        8.83      1.06 o
   4   6   0        2.89        3.40      0.39 o
   5   6   0       24.25       21.64      1.04 o
   6   6   0        0.57        1.39      0.35 o
   1   7   0        0.03        0.28      0.36 o
   2   7   0       17.58       17.43      0.70 o
   3   7   0        0.99        1.08      0.29 o
   4   7   0        1.86        3.78      0.36 o
   5   7   0       16.92       22.16      0.89 o
   0   8   0       87.16       85.82      4.03 o
   1   8   0        3.18        2.49      0.51 o
   2   8   0       64.45       62.45      1.38 o
   3   8   0       49.02       54.05      1.09 o
   4   8   0        0.88        1.91      0.38 o
   5   8   0        3.85        2.18      0.40 o
   1   9   0      152.80      167.47      4.83 o
   2   9   0        5.51        4.56      0.45 o
   3   9   0        5.70        5.63      0.37 o
   4   9   0       13.24       14.43      0.85 o
   0  10   0       36.79       38.45      2.37 o
   1  10   0        9.04        7.24      0.61 o
   2  10   0        9.82        9.86      0.52 o
   3  10   0        1.93        0.71      0.28 o
   1   0   1      948.95      802.22     12.16 o
   2   0   1     1111.01     1028.22     22.30 o
   3   0   1        0.60        2.11      1.00 o
   4   0   1      283.59      269.29     12.97 o
  -5   1   1      250.95      217.13      8.11 o
  -4   1   1       56.83       52.85      8.46 o
  -3   1   1     1317.03     1395.13     25.50 o
  -2   1   1       40.25       40.57      0.97 o
  -1   1   1     2018.29     1678.94     20.57 o
   0   1   1     2320.16     1935.35     17.12 o
   1   1   1     2017.60     1740.44     21.91 o
   2   1   1       39.95       41.77      0.72 o
   3   1   1     1316.85     1340.87     20.91 o
   4   1   1       57.01       54.39      1.88 o
  -6   2   1      104.89       92.60      4.07 o
  -5   2   1      122.74      112.62      4.97 o
  -4   2   1      167.32      177.12      5.73 o
  -3   2   1      917.87     1016.68     24.61 o
  -2   2   1        0.36        0.90      0.21 o
  -1   2   1     1071.38     1012.89     12.15 o
   0   2   1      103.82       92.70      1.38 o
   1   2   1     1069.67     1029.65      9.48 o
   2   2   1        0.36        1.36      0.27 o
   3   2   1      915.92      989.89     22.78 o
   4   2   1      167.67      170.67      6.61 o
   5   2   1      122.54      116.54      2.66 o
  -7   3   1        6.44       11.19      0.94 o
  -6   3   1       41.41       42.00      2.49 o
  -5   3   1       55.60       48.39      3.30 o
  -4   3   1       67.99       73.34      2.85 o
  -3   3   1       63.58       67.81      3.49 o
  -2   3   1     1128.24     1182.10     20.31 o
  -1   3   1      147.23      148.51      2.04 o
   0   3   1     1282.25     1341.64     14.25 o
   1   3   1      146.81      147.37      1.83 o
   2   3   1     1125.49     1173.08     18.14 o
   3   3   1       63.20       69.64      2.15 o
   4   3   1       67.64       73.00      3.87 o
   5   3   1       55.52       49.68      2.11 o
   6   3   1       41.25       40.89      1.74 o
  -6   4   1        1.64        1.32      0.71 o
  -5   4   1      233.05      204.87      6.52 o
  -4   4   1       19.73       23.50      1.52 o
  -3   4   1      216.15      228.40      5.39 o
  -2   4   1       34.04       36.16      1.54 o
  -1   4   1      166.58      181.01      2.79 o
   0   4   1      292.10      294.44      3.72 o
   1   4   1      165.36      181.96      2.65 o
   2   4   1       34.46       36.44      0.98 o
   3   4   1      216.32      232.89      7.36 o
   4   4   1       19.63       21.57      0.93 o
   5   4   1      232.70      212.67      7.80 o
   6   4   1        1.64        1.90      0.44 o
  -6   5   1       56.64       58.53      1.95 o
  -5   5   1       26.88       25.63      1.24 o
  -4   5   1      315.61      296.29      4.68 o
  -3   5   1        2.73        3.29      2.35 o
  -2   5   1      198.83      198.28      4.77 o
  -1   5   1       79.98       77.78      1.78 o
   0   5   1      284.46      298.24      4.24 o
   1   5   1       80.21       78.31      1.54 o
   2   5   1      198.38      199.51      4.00 o
   3   5   1        2.62        2.77      0.47 o
   4   5   1      315.16      290.54      5.18 o
   5   5   1       26.99       26.09      1.45 o
   6   5   1       56.60       60.74      1.39 o
  -6   6   1       14.65       17.98      2.70 o
  -5   6   1       18.54       23.94      1.35 o
  -4   6   1       31.66       33.53      1.11 o
  -3   6   1       18.57       16.79      0.70 o
  -2   6   1       18.07       19.20      1.11 o
  -1   6   1      265.64      258.06      6.21 o
   0   6   1       58.08       63.74      1.92 o
   1   6   1      264.89      263.20      5.32 o
   2   6   1       17.87       16.79      1.55 o
   3   6   1       18.48       15.81      0.59 o
   4   6   1       31.80       35.05      1.26 o
   5   6   1       18.73       23.57      1.03 o
   6   6   1       14.70       20.12      1.17 o
  -5   7   1        7.73        8.15      0.61 o
  -4   7   1       58.69       59.35      1.29 o
  -3   7   1       45.15       41.09      0.90 o
  -2   7   1        2.65        2.03      0.37 o
  -1   7   1       62.77       58.49      1.62 o
   0   7   1      133.48      135.63      3.89 o
   1   7   1       62.90       59.58      2.58 o
   2   7   1        2.68        2.62      0.35 o
   3   7   1       45.23       42.02      0.91 o
   4   7   1       58.53       59.94      1.08 o
   5   7   1        7.77        7.93      0.84 o
  -5   8   1        0.77        0.77      0.32 o
  -4   8   1        9.64       10.08      0.81 o
  -3   8   1       28.17       27.88      0.78 o
  -2   8   1       24.74       25.34      0.85 o
  -1   8   1      194.24      196.33      3.85 o
   0   8   1       36.80       38.18      1.47 o
   1   8   1      193.78      199.36      4.49 o
   2   8   1       24.88       25.49      0.97 o
   3   8   1       28.09       27.93      0.76 o
   4   8   1        9.64        9.95      0.59 o
   5   8   1        0.76       -0.03      0.28 o
  -3   9   1       40.23       40.02      1.10 o
  -2   9   1       13.60       13.16      0.65 o
  -1   9   1        2.99        3.08      0.59 o
   0   9   1        5.38        5.42      0.75 o
   1   9   1        2.98        3.68      0.97 o
   2   9   1       13.57       13.68      0.68 o
   3   9   1       40.31       41.12      0.87 o
   4   9   1        7.22        6.29      0.89 o
  -3  10   1        1.57        1.06      0.28 o
  -2  10   1        9.64        9.93      0.52 o
  -1  10   1        4.02        4.45      0.77 o
   0  10   1        0.30        0.58      0.44 o
   1  10   1        4.04        4.02      0.48 o
   2  10   1        9.73        8.99      0.49 o
   3  10   1        1.57        0.53      0.39 o
   0  11   1        2.05        1.55      0.33 o
   0   0   2     1742.84     1598.79     20.98 o
   1   0   2     1802.06     1562.03     15.26 o
   2   0   2      598.89      605.85      6.91 o
   3   0   2        0.28        0.16      0.18 o
   4   0   2      676.57      683.93     17.88 o
   5   0   2      143.68      121.96      5.44 o
  -6   1   2       16.52       13.35      1.56 o
  -5   1   2      186.77      165.70      6.26 o
  -4   1   2       84.64       99.12      3.30 o
  -3   1   2      186.76      188.18      4.35 o
  -2   1   2      162.07      155.11      1.74 o
  -1   1   2     1335.89     1253.47     12.64 o
   0   1   2     2490.14     2161.33     22.10 o
   1   1   2     1336.96     1268.04     12.01 o
   2   1   2      162.06      157.50      1.96 o
   3   1   2      186.63      194.87      2.94 o
   4   1   2       84.90       97.57      2.76 o
   5   1   2      187.44      174.95      4.58 o
  -6   2   2       17.00       18.68      1.72 o
  -5   2   2      265.88      244.02      6.21 o
  -4   2   2       74.40       96.49      3.14 o
  -3   2   2       53.69       58.11      2.14 o
  -2   2   2      365.06      374.68      6.16 o
  -1   2   2      489.44      524.08      5.69 o
   0   2   2     1348.72     1341.44     10.84 o
   1   2   2      488.51      523.87      5.20 o
   2   2   2      364.66      370.58      5.98 o
   3   2   2       53.18       57.12      1.44 o
   4   2   2       74.06       84.04      2.99 o
   5   2   2      265.76      236.50      5.07 o
   6   2   2       16.88       19.51      1.00 o
  -7   3   2       17.54       19.87      1.24 o
  -6   3   2       13.95       11.90      1.37 o
  -5   3   2      139.26      132.24      4.38 o
  -4   3   2       37.30       36.83      1.74 o
  -3   3   2      290.59      323.12      7.78 o
  -2   3   2      982.94     1058.82     18.64 o
  -1   3   2      592.86      613.01      6.34 o
   0   3   2        0.71        1.19      0.16 o
   1   3   2      593.37      607.18      6.04 o
   2   3   2      980.16     1026.40     13.06 o
   3   3   2      291.01      308.85      4.50 o
   4   3   2       37.35       38.29      1.64 o
   5   3   2      139.09      124.70      3.12 o
   6   3   2       13.89       14.12      1.85 o
  -6   4   2       45.20       48.31      2.35 o
  -5   4   2        2.19        2.75      0.57 o
  -4   4   2       61.72       54.08      1.47 o
  -3   4   2       44.67       45.38      2.11 o
  -2   4   2     1015.62     1011.38     27.19 o
  -1   4   2      353.26      359.66      4.30 o
   0   4   2        0.24        1.33      0.35 o
   1   4   2      352.43      359.19      4.41 o
   2   4   2     1017.27     1040.32     13.32 o
   3   4   2       44.99       44.74      1.36 o
   4   4   2       61.86       57.07      1.37 o
   5   4   2        2.19        2.67      0.63 o
   6   4   2       45.45       44.00      1.16 o
  -6   5   2       13.76       16.83      2.83 o
  -5   5   2       75.96       73.46      2.05 o
  -4   5   2      101.71       95.67      1.72 o
  -3   5   2      287.99      277.79      7.74 o
  -2   5   2      225.87      223.66      4.41 o
  -1   5   2      232.58      247.21      3.79 o
   0   5   2       73.82       77.08      1.76 o
   1   5   2      232.49      251.84      3.91 o
   2   5   2      226.96      224.00      4.38 o
   3   5   2      288.39      280.72      4.61 o
   4   5   2      101.64       94.85      2.96 o
   5   5   2       75.76       76.35      1.67 o
   6   5   2       13.85       17.29      1.01 o
  -6   6   2       10.70       12.70      0.94 o
  -5   6   2        7.93        9.39      0.68 o
  -4   6   2       12.81       14.65      0.61 o
  -3   6   2       53.35       50.70      1.04 o
  -2   6   2       10.86        7.76      1.05 o
  -1   6   2       96.19       94.42      4.36 o
   0   6   2       56.10       49.50      1.73 o
   1   6   2       96.38       96.41      2.72 o
   2   6   2       10.85        8.11      0.94 o
   3   6   2       53.22       51.33      0.87 o
   4   6   2       12.83       14.74      0.63 o
   5   6   2        7.98        9.72      0.64 o
   6   6   2       10.68       11.38      0.58 o
  -5   7   2        3.01        1.38      0.44 o
  -4   7   2       50.01       51.92      1.33 o
  -3   7   2      129.43      125.77      2.10 o
  -2   7   2       30.05       26.69      1.55 o
  -1   7   2      111.48      100.03      2.29 o
   0   7   2       29.23       28.27      1.22 o
   1   7   2      111.73      103.79      2.31 o
   2   7   2       30.34       25.54      0.74 o
   3   7   2      129.23      123.97      1.79 o
   4   7   2       50.16       53.03      1.35 o
   5   7   2        3.02        1.51      0.32 o
  -5   8   2        2.24        1.89      0.35 o
  -4   8   2        0.09        0.37      0.46 o
  -3   8   2        3.27        3.62      0.44 o
  -2   8   2       50.82       51.31      1.17 o
  -1   8   2        2.06        2.00      0.45 o
   0   8   2        0.02        0.20      0.44 o
   1   8   2        2.02        1.88      0.47 o
   2   8   2       50.78       51.39      1.07 o
   3   8   2        3.21        3.54      0.35 o
   4   8   2        0.11        0.21      0.29 o
   5   8   2        2.23        1.36      0.33 o
  -4   9   2        0.26        1.10      0.58 o
  -3   9   2        5.98        5.57      0.54 o
  -2   9   2        3.90        3.58      0.43 o
  -1   9   2       40.19       42.98      1.34 o
   0   9   2       59.58       65.64      3.84 o
   1   9   2       40.13       44.21      1.54 o
   2   9   2        3.98        3.38      0.48 o
   3   9   2        6.02        4.89      0.34 o
   4   9   2        0.24        0.31      0.32 o
  -3  10   2        0.48        1.47      0.63 o
  -2  10   2        7.22        7.53      0.43 o
  -1  10   2       24.43       24.97      1.01 o
   0  10   2       59.69       70.55      2.41 o
   1  10   2       24.37       25.01      0.92 o
   2  10   2        7.26        7.22      0.54 o
   3  10   2        0.49        0.91      0.40 o
   1   0   3      640.77      641.82      5.82 o
   2   0   3       19.68       27.54      0.82 o
   3   0   3      651.64      713.86     15.14 o
   4   0   3       79.14       74.36      2.83 o
   5   0   3       39.66       38.59      2.01 o
   6   0   3       19.63       16.01      1.69 o
  -6   1   3       23.48       22.11      1.37 o
  -5   1   3       38.23       35.56      1.91 o
  -4   1   3      144.88      157.48      5.13 o
  -3   1   3       78.15       79.98      2.58 o
  -2   1   3     1589.90     1609.15     28.92 o
  -1   1   3     1189.47     1216.51     11.46 o
   0   1   3     2971.09     2721.43     22.71 o
   1   1   3     1191.46     1213.11     10.42 o
   2   1   3     1592.88     1613.33     18.45 o
   3   1   3       77.45       78.08      1.53 o
   4   1   3      145.18      151.44      3.92 o
   5   1   3       38.35       33.75      1.12 o
   6   1   3       23.28       22.24      2.09 o
  -7   2   3       18.50       23.93      1.50 o
  -6   2   3        4.16        3.87      0.71 o
  -5   2   3      122.16      116.62      3.56 o
  -4   2   3      109.87      126.91      4.37 o
  -3   2   3      152.54      160.98      4.92 o
  -2   2   3       46.93       43.11      1.34 o
  -1   2   3      768.80      758.01      8.27 o
   0   2   3     4236.36     3817.46     31.61 o
   1   2   3      769.90      773.01      7.18 o
   2   2   3       47.30       41.59      0.87 o
   3   2   3      153.01      160.48      2.41 o
   4   2   3      109.19      123.43      2.52 o
   5   2   3      122.13      114.11      2.84 o
   6   2   3        4.19        4.59      0.60 o
  -7   3   3        6.41        6.95      0.79 o
  -6   3   3       34.12       31.30      1.48 o
  -5   3   3      174.52      159.35      4.53 o
  -4   3   3       24.94       21.93      1.30 o
  -3   3   3      298.35      317.30      8.16 o
  -2   3   3      388.74      393.35      7.13 o
  -1   3   3       71.31       80.90      1.42 o
   0   3   3       21.02       26.88      0.57 o
   1   3   3       71.46       79.82      1.29 o
   2   3   3      387.36      386.89      5.21 o
   3   3   3      298.54      312.23      4.41 o
   4   3   3       24.76       22.41      0.90 o
   5   3   3      174.64      169.59      3.19 o
   6   3   3       34.27       33.92      1.14 o
  -6   4   3       31.55       28.29      2.39 o
  -5   4   3      115.49      104.30      2.70 o
  -4   4   3       18.01       15.47      0.71 o
  -3   4   3      134.44      137.44      4.93 o
  -2   4   3       73.91       77.19      1.98 o
  -1   4   3      482.65      536.13      7.28 o
   0   4   3      110.23      129.21      2.20 o
   1   4   3      482.27      542.15      6.13 o
   2   4   3       73.24       78.53      1.51 o
   3   4   3      134.13      132.28      2.37 o
   4   4   3       18.16       15.50      0.66 o
   5   4   3      115.29      109.85      1.98 o
   6   4   3       31.67       28.47      0.90 o
  -6   5   3       42.84       46.09      1.52 o
  -5   5   3       78.16       85.58      2.27 o
  -4   5   3       97.42       92.67      1.71 o
  -3   5   3       90.58       87.87      2.76 o
  -2   5   3        0.52        0.49      0.36 o
  -1   5   3       26.71       23.80      1.12 o
   0   5   3       12.91       12.69      0.67 o
   1   5   3       27.21       24.29      0.98 o
   2   5   3        0.52        0.93      0.34 o
   3   5   3       90.86       86.78      2.94 o
   4   5   3       97.92       94.08      1.35 o
   5   5   3       78.12       85.99      1.76 o
   6   5   3       42.71       45.56      1.11 o
  -6   6   3        2.29        3.25      0.41 o
  -5   6   3       21.86       20.82      0.99 o
  -4   6   3      135.52      130.87      2.87 o
  -3   6   3      160.03      155.44      2.27 o
  -2   6   3       34.84       35.04      1.45 o
  -1   6   3       47.12       44.14      2.57 o
   0   6   3       98.98      107.56      3.92 o
   1   6   3       47.68       47.93      2.40 o
   2   6   3       34.94       34.02      3.71 o
   3   6   3      160.54      154.21      1.81 o
   4   6   3      135.68      132.61      1.93 o
   5   6   3       21.84       19.46      0.82 o
   6   6   3        2.26        2.00      0.58 o
  -5   7   3       15.35       16.26      0.82 o
  -4   7   3       17.43       18.73      0.80 o
  -3   7   3       53.61       51.38      1.18 o
  -2   7   3       29.41       28.03      0.88 o
  -1   7   3       46.89       46.65      1.42 o
   0   7   3       22.67       25.45      1.05 o
   1   7   3       47.02       47.10      1.55 o
   2   7   3       29.32       28.35      1.10 o
   3   7   3       53.94       52.97      1.12 o
   4   7   3       17.45       18.10      0.81 o
   5   7   3       15.45       14.82      0.59 o
  -5   8   3        5.28        5.77      0.83 o
  -4   8   3        6.21        6.63      1.01 o
  -3   8   3      154.14      166.32      3.08 o
  -2   8   3        1.78        0.81      0.37 o
  -1   8   3        1.71        1.73      0.43 o
   0   8   3       52.82       50.34      2.22 o
   1   8   3        1.71        0.99      0.49 o
   2   8   3        1.86        0.93      0.33 o
   3   8   3      154.12      164.38      2.21 o
   4   8   3        6.32        6.35      0.50 o
   5   8   3        5.25        5.70      0.63 o
  -4   9   3        1.05        1.01      0.57 o
  -3   9   3        3.22        3.37      1.18 o
  -2   9   3        6.71        6.09      0.49 o
  -1   9   3       57.54       65.62      1.66 o
   0   9   3        6.24        6.17      0.83 o
   1   9   3       57.57       64.51      1.91 o
   2   9   3        6.78        5.95      0.55 o
   3   9   3        3.23        2.65      0.47 o
   4   9   3        1.06        1.04      0.33 o
  -2  10   3       17.47       19.02      0.66 o
  -1  10   3       16.22       17.04      0.87 o
   0  10   3        0.14       -0.41      0.41 o
   1  10   3       16.19       18.21      1.36 o
   2  10   3       17.44       19.87      0.63 o
   0   0   4      174.30      178.29      2.99 o
   1   0   4     2069.47     1968.96     17.79 o
   2   0   4       21.77       18.37      0.69 o
   3   0   4       36.09       39.32      1.40 o
   4   0   4       58.03       53.27      1.82 o
   5   0   4        1.01        1.07      0.54 o
   6   0   4       28.87       31.25      1.69 o
  -6   1   4       82.79       77.80      2.99 o
  -5   1   4       10.90       12.97      1.20 o
  -4   1   4       59.15       63.74      2.45 o
  -3   1   4       27.73       33.24      1.38 o
  -2   1   4      310.54      313.12      4.98 o
  -1   1   4      730.25      728.54      7.09 o
   0   1   4     4879.00     4475.94     38.93 o
   1   1   4      729.73      722.62      6.78 o
   2   1   4      310.58      310.44      4.00 o
   3   1   4       27.37       31.14      1.05 o
   4   1   4       58.44       63.01      3.11 o
   5   1   4       11.08       14.37      1.12 o
   6   1   4       82.41       78.48      1.59 o
  -7   2   4       13.58       15.51      1.19 o
  -6   2   4       23.11       24.61      1.42 o
  -5   2   4       69.79       59.08      2.36 o
  -4   2   4        0.70        0.17      0.39 o
  -3   2   4      377.91      399.73      8.55 o
  -2   2   4      255.70      286.28      5.28 o
  -1   2   4      690.84      726.78      7.67 o
   0   2   4     1820.24     1807.99     17.08 o
   1   2   4      692.25      736.98      7.06 o
   2   2   4      255.08      287.53      3.70 o
   3   2   4      377.59      400.57      5.31 o
   4   2   4        0.69        0.69      0.43 o
   5   2   4       69.73       59.97      1.57 o
   6   2   4       23.11       25.71      1.10 o
  -6   3   4       47.10       46.69      1.77 o
  -5   3   4       33.45       29.28      1.67 o
  -4   3   4       80.11       70.63      1.93 o
  -3   3   4       32.85       36.52      2.12 o
  -2   3   4       15.17       12.63      0.59 o
  -1   3   4      487.80      537.79      7.20 o
   0   3   4       45.76       53.52      0.89 o
   1   3   4      488.04      548.33      6.00 o
   2   3   4       15.11       11.93      0.54 o
   3   3   4       32.99       32.48      0.94 o
   4   3   4       80.33       71.85      1.59 o
   5   3   4       33.47       30.90      0.99 o
   6   3   4       47.51       48.49      1.87 o
  -6   4   4       41.81       45.21      1.61 o
  -5   4   4       10.69       12.70      1.02 o
  -4   4   4       37.60       32.69      1.17 o
  -3   4   4       38.17       35.55      1.52 o
  -2   4   4      350.70      362.09      6.23 o
  -1   4   4      219.00      226.03      3.95 o
   0   4   4     1001.78     1014.71     13.58 o
   1   4   4      218.56      232.52      2.98 o
   2   4   4      350.28      357.17      5.39 o
   3   4   4       38.22       36.20      1.09 o
   4   4   4       37.08       32.78      0.83 o
   5   4   4       10.57       10.99      0.69 o
   6   4   4       42.21       43.90      0.99 o
  -6   5   4        1.37        1.00      0.35 o
  -5   5   4       37.32       33.61      1.37 o
  -4   5   4       21.38       16.08      0.95 o
  -3   5   4       39.61       35.58      0.84 o
  -2   5   4       63.65       66.14      2.79 o
  -1   5   4      306.22      312.42      5.92 o
   0   5   4      236.52      252.75      4.88 o
   1   5   4      306.17      303.68      6.62 o
   2   5   4       63.09       65.41      2.39 o
   3   5   4       39.16       35.23      0.75 o
   4   5   4       21.07       15.03      0.79 o
   5   5   4       37.22       32.69      0.97 o
   6   5   4        1.33        1.11      0.31 o
  -6   6   4        2.29        2.96      0.44 o
  -5   6   4        7.68        7.44      0.61 o
  -4   6   4        3.43        4.18      0.40 o
  -3   6   4       14.24       12.72      0.55 o
  -2   6   4       87.94       85.80      3.29 o
  -1   6   4       12.33       12.99      1.44 o
   0   6   4        0.01        0.56      0.57 o
   1   6   4       12.35       12.90      2.04 o
   2   6   4       87.92       85.92      2.67 o
   3   6   4       14.27       13.28      0.57 o
   4   6   4        3.39        5.00      0.57 o
   5   6   4        7.58        7.15      0.53 o
   6   6   4        2.29        2.53      0.34 o
  -5   7   4        0.37        0.76      0.42 o
  -4   7   4       17.19       15.47      1.11 o
  -3   7   4       67.48       66.92      1.36 o
  -2   7   4      131.89      126.91      2.62 o
  -1   7   4      244.66      231.45      4.88 o
   0   7   4      184.96      176.92      3.48 o
   1   7   4      245.19      226.22      5.73 o
   2   7   4      131.45      132.23      1.97 o
   3   7   4       67.03       65.85      1.27 o
   4   7   4       17.11       17.01      0.79 o
   5   7   4        0.36        0.38      0.30 o
  -4   8   4       29.74       31.49      2.13 o
  -3   8   4        2.95        2.00      0.47 o
  -2   8   4       20.55       21.13      0.95 o
  -1   8   4        6.07        6.28      0.58 o
   0   8   4       13.11       10.12      0.73 o
   1   8   4        6.13        4.74      0.65 o
   2   8   4       20.64       22.39      0.89 o
   3   8   4        2.93        1.79      0.30 o
   4   8   4       29.70       31.41      0.90 o
  -4   9   4        2.20        0.89      0.56 o
  -3   9   4        5.70        5.61      0.72 o
  -2   9   4        8.12        8.40      1.07 o
  -1   9   4       15.74       15.50      0.83 o
   0   9   4       93.68      103.95      3.29 o
   1   9   4       15.73       14.40      0.85 o
   2   9   4        8.10        7.23      0.50 o
   3   9   4        5.65        5.04      0.45 o
  -2  10   4        5.67        5.12      0.42 o
  -1  10   4       10.22       10.76      0.69 o
   0  10   4        7.50        7.64      0.74 o
   1  10   4       10.14        8.82      0.65 o
   2  10   4        5.58        4.35      0.55 o
   1   0   5       10.08        9.59      0.52 o
   2   0   5       28.83       29.10      0.91 o
   3   0   5      554.27      552.51     13.91 o
   4   0   5       41.09       37.94      1.53 o
   5   0   5        3.83        3.11      0.52 o
   6   0   5       72.83       73.73      1.80 o
   7   0   5        1.56        0.69      0.50 o
  -6   1   5       15.05       15.21      1.19 o
  -5   1   5        8.53        8.44      0.71 o
  -4   1   5      129.59      126.74      4.48 o
  -3   1   5       43.91       48.23      1.74 o
  -2   1   5      521.84      530.07      9.16 o
  -1   1   5      188.51      204.07      2.61 o
   0   1   5     6611.14     5884.10     53.33 o
   1   1   5      187.65      200.51      2.74 o
   2   1   5      520.89      536.36      7.02 o
   3   1   5       44.07       48.47      1.66 o
   4   1   5      129.62      125.85      3.28 o
   5   1   5        8.53        7.87      0.69 o
   6   1   5       14.86       14.12      0.80 o
  -7   2   5       14.22       13.84      1.10 o
  -6   2   5       80.17       69.03      2.81 o
  -5   2   5      170.55      163.19      4.65 o
  -4   2   5      260.63      250.29      8.28 o
  -3   2   5      185.96      173.94      7.34 o
  -2   2   5      149.41      154.66      2.98 o
  -1   2   5       85.87       94.29      1.57 o
   0   2   5        1.97        2.80      0.25 o
   1   2   5       85.99       91.78      1.56 o
   2   2   5      149.36      157.00      2.29 o
   3   2   5      185.58      175.95      2.52 o
   4   2   5      259.39      248.23      4.99 o
   5   2   5      170.69      165.77      2.68 o
   6   2   5       80.27       72.95      3.29 o
  -6   3   5        6.16        5.17      0.64 o
  -5   3   5       14.20       13.96      1.19 o
  -4   3   5        5.67        5.08      0.64 o
  -3   3   5       49.56       50.14      1.92 o
  -2   3   5       13.93       12.45      1.09 o
  -1   3   5       40.56       43.23      1.05 o
   0   3   5       30.05       45.36      1.20 o
   1   3   5       41.56       44.95      1.23 o
   2   3   5       13.87       11.47      0.57 o
   3   3   5       49.47       50.61      1.73 o
   4   3   5        5.57        4.90      0.46 o
   5   3   5       14.21       15.18      0.74 o
   6   3   5        6.21        4.73      0.55 o
  -6   4   5       11.95       12.81      0.84 o
  -5   4   5       97.16      106.18      3.20 o
  -4   4   5      143.16      136.19      2.51 o
  -3   4   5        8.83        7.74      0.76 o
  -2   4   5       85.04       92.07      2.27 o
  -1   4   5       25.01       19.46      0.81 o
   0   4   5        6.27       10.08      0.78 o
   1   4   5       24.89       20.92      0.81 o
   2   4   5       84.54       91.79      1.92 o
   3   4   5        8.91        7.60      0.59 o
   4   4   5      143.62      139.64      2.36 o
   5   4   5       97.30      105.89      1.84 o
   6   4   5       12.04       13.83      0.74 o
  -6   5   5        0.77        1.00      0.42 o
  -5   5   5      114.55      118.07      4.67 o
  -4   5   5        3.64        4.55      0.46 o
  -3   5   5       32.21       30.22      0.76 o
  -2   5   5        2.93        3.27      0.84 o
  -1   5   5       66.15       74.89      2.68 o
   0   5   5        6.39        7.56      0.84 o
   1   5   5       66.21       72.02      2.92 o
   2   5   5        3.00        5.52      0.64 o
   3   5   5       32.16       32.33      0.67 o
   4   5   5        3.67        4.00      0.52 o
   5   5   5      114.48      120.77      2.00 o
   6   5   5        0.78        0.75      0.29 o
  -5   6   5        1.17        1.03      0.38 o
  -4   6   5        8.18        6.84      0.48 o
  -3   6   5      137.72      122.77      2.06 o
  -2   6   5      102.65       98.45      1.99 o
  -1   6   5       52.30       59.68      4.72 o
   0   6   5       20.95       23.02      1.53 o
   1   6   5       52.25       57.54      3.32 o
   2   6   5      103.32       99.19      1.73 o
   3   6   5      137.86      122.56      1.67 o
   4   6   5        8.21        7.60      0.61 o
   5   6   5        1.16        0.60      0.33 o
  -5   7   5       16.45       17.60      1.28 o
  -4   7   5        8.97        8.52      1.48 o
  -3   7   5       29.17       27.34      0.83 o
  -2   7   5       50.86       48.00      1.33 o
  -1   7   5      105.42      101.55      4.32 o
   0   7   5       26.40       24.65      1.05 o
   1   7   5      105.63      106.72      2.36 o
   2   7   5       50.55       47.39      1.10 o
   3   7   5       29.40       29.10      0.81 o
   4   7   5        9.16        6.67      0.56 o
   5   7   5       16.47       15.41      0.61 o
  -4   8   5        3.91        3.18      0.88 o
  -3   8   5        5.70        5.39      0.61 o
  -2   8   5        5.32        5.65      0.57 o
  -1   8   5       76.48       75.62      1.64 o
   0   8   5       28.94       26.53      1.13 o
   1   8   5       76.72       73.85      1.75 o
   2   8   5        5.42        4.96      0.49 o
   3   8   5        5.81        4.86      0.56 o
   4   8   5        3.97        3.33      1.05 o
  -3   9   5        2.37        1.29      0.31 o
  -2   9   5       50.79       56.45      1.47 o
  -1   9   5       10.53        8.27      0.62 o
   0   9   5       33.68       37.61      1.63 o
   1   9   5       10.51        7.27      0.63 o
   2   9   5       50.80       58.60      1.26 o
   3   9   5        2.32        2.00      0.33 o
  -2  10   5       17.31       18.28      0.97 o
  -1  10   5       34.87       38.90      2.57 o
   0  10   5       18.27       20.78      1.18 o
   1  10   5       34.87       40.71      0.99 o
   2  10   5       17.30       18.20      0.81 o
   0   0   6     3497.37     3327.58     41.56 o
   1   0   6      869.90      897.74      9.52 o
   2   0   6       16.27       14.32      0.77 o
   3   0   6      131.79      131.91      2.91 o
   4   0   6       15.17       16.59      1.10 o
   5   0   6      146.12      141.31      2.38 o
   6   0   6       37.05       39.62      1.17 o
   7   0   6        2.09        2.89      0.59 o
  -7   1   6        5.17        5.66      0.67 o
  -6   1   6       14.59       16.97      1.18 o
  -5   1   6       48.41       48.76      1.41 o
  -4   1   6       12.64       11.09      0.64 o
  -3   1   6       86.17       90.07      2.84 o
  -2   1   6      162.88      160.05      3.93 o
  -1   1   6      137.28      138.47      1.93 o
   0   1   6        0.37        0.16      0.20 o
   1   1   6      136.85      138.41      2.02 o
   2   1   6      162.57      166.51      2.78 o
   3   1   6       86.09       82.01      2.35 o
   4   1   6       12.34       11.03      0.74 o
   5   1   6       48.53       50.72      1.20 o
   6   1   6       14.35       16.24      0.80 o
   7   1   6        5.22        8.11      0.84 o
  -6   2   6       20.56       25.14      1.39 o
  -5   2   6       33.44       33.29      1.40 o
  -4   2   6       17.11       17.45      0.72 o
  -3   2   6      158.23      163.08      4.97 o
  -2   2   6      129.58      129.19      3.45 o
  -1   2   6      261.28      281.04      3.79 o
   0   2   6      121.78      127.65      2.01 o
   1   2   6      261.51      281.53      3.80 o
   2   2   6      129.10      127.53      2.23 o
   3   2   6      157.57      164.98      4.03 o
   4   2   6       16.89       17.02      0.69 o
   5   2   6       33.37       33.26      1.04 o
   6   2   6       20.53       21.13      0.85 o
  -6   3   6       39.32       40.09      1.55 o
  -5   3   6       91.92       95.59      3.38 o
  -4   3   6       19.44       21.98      0.91 o
  -3   3   6      152.01      147.73      4.77 o
  -2   3   6      112.79      114.34      2.40 o
  -1   3   6      359.23      382.98      5.45 o
   0   3   6     2129.27     2249.56     25.45 o
   1   3   6      357.85      386.86      5.34 o
   2   3   6      113.02      112.78      1.99 o
   3   3   6      152.01      151.12      3.51 o
   4   3   6       19.60       21.47      0.91 o
   5   3   6       91.57       95.42      1.82 o
   6   3   6       39.21       39.11      1.39 o
  -6   4   6       26.98       30.74      1.81 o
  -5   4   6        4.43        4.37      0.70 o
  -4   4   6      112.12      106.74      2.30 o
  -3   4   6       24.25       26.11      1.08 o
  -2   4   6      236.48      236.20      5.50 o
  -1   4   6       20.52       22.80      0.98 o
   0   4   6       28.76       31.40      1.26 o
   1   4   6       20.53       22.31      1.37 o
   2   4   6      236.82      237.99      3.63 o
   3   4   6       24.31       26.97      0.88 o
   4   4   6      112.31      106.69      2.02 o
   5   4   6        4.46        3.48      0.49 o
   6   4   6       26.93       32.76      0.96 o
  -6   5   6       13.04       13.06      0.73 o
  -5   5   6       18.34       17.70      1.06 o
  -4   5   6       16.96       19.99      1.21 o
  -3   5   6      106.40       93.50      1.48 o
  -2   5   6        4.19        4.39      0.73 o
  -1   5   6       11.69       13.01      1.26 o
   0   5   6      154.09      149.36      5.34 o
   1   5   6       11.68       12.65      1.98 o
   2   5   6        4.22        4.52      0.97 o
   3   5   6      106.78       95.63      1.27 o
   4   5   6       16.99       19.67      0.98 o
   5   5   6       18.33       17.72      0.92 o
   6   5   6       12.95       12.17      0.61 o
  -5   6   6       11.45       12.90      0.79 o
  -4   6   6        1.92        3.47      0.75 o
  -3   6   6       27.48       26.29      0.82 o
  -2   6   6       16.60       15.43      0.73 o
  -1   6   6       48.11       46.26      3.14 o
   0   6   6        2.44        2.67      0.91 o
   1   6   6       48.43       46.20      1.58 o
   2   6   6       16.63       16.49      0.67 o
   3   6   6       27.41       24.75      0.71 o
   4   6   6        1.97        2.48      0.46 o
   5   6   6       11.34       12.20      0.87 o
  -5   7   6        7.04        8.12      0.76 o
  -4   7   6        0.31        0.35      0.79 o
  -3   7   6       51.63       56.11      1.28 o
  -2   7   6        3.95        2.73      0.53 o
  -1   7   6       80.83       80.14      3.21 o
   0   7   6       81.32       77.12      1.71 o
   1   7   6       80.89       81.49      1.76 o
   2   7   6        3.98        3.17      0.64 o
   3   7   6       51.98       54.89      1.09 o
   4   7   6        0.29        0.81      0.37 o
   5   7   6        7.10        7.74      0.74 o
  -4   8   6       19.75       22.39      1.82 o
  -3   8   6       34.74       38.47      1.04 o
  -2   8   6        8.24        7.08      0.56 o
  -1   8   6       22.11       22.67      1.00 o
   0   8   6       46.55       50.81      2.16 o
   1   8   6       22.18       20.66      0.82 o
   2   8   6        8.26        7.83      0.63 o
   3   8   6       34.90       38.62      0.91 o
   4   8   6       19.72       20.45      0.96 o
  -3   9   6        7.17        7.78      1.23 o
  -2   9   6        1.11        0.88      0.29 o
  -1   9   6       11.34       10.66      2.68 o
   0   9   6        3.37        2.99      0.53 o
   1   9   6       11.29        9.10      1.12 o
   2   9   6        1.09        0.99      0.33 o
   3   9   6        7.19        6.04      0.44 o
  -1  10   6        0.63        0.45      0.38 o
   0  10   6        0.18        0.45      0.71 o
   1  10   6        0.63        0.67      0.31 o
   1   0   7       57.29       61.77      1.23 o
   2   0   7       62.37       54.97      1.66 o
   3   0   7       51.62       50.06      1.61 o
   4   0   7       14.93       15.63      0.63 o
   5   0   7       52.65       49.48      1.43 o
   6   0   7        5.84        6.73      0.74 o
  -6   1   7       20.65       20.98      2.10 o
  -5   1   7      135.36      131.22      2.42 o
  -4   1   7       60.19       59.41      1.60 o
  -3   1   7       77.00       75.22      2.55 o
  -2   1   7       14.89       15.88      0.99 o
  -1   1   7      324.56      339.22      4.87 o
   0   1   7      230.93      228.59      3.59 o
   1   1   7      325.08      342.00      4.52 o
   2   1   7       14.92       17.85      0.73 o
   3   1   7       76.82       76.47      2.54 o
   4   1   7       60.09       57.12      1.19 o
   5   1   7      135.23      133.03      2.18 o
   6   1   7       20.60       20.81      1.01 o
  -6   2   7       42.77       43.10      1.67 o
  -5   2   7       36.83       38.81      1.47 o
  -4   2   7       14.03       13.41      0.67 o
  -3   2   7        0.34        0.22      0.48 o
  -2   2   7       69.43       73.59      3.30 o
  -1   2   7      230.79      232.74      4.01 o
   0   2   7       14.91       17.53      0.97 o
   1   2   7      231.20      238.89      4.15 o
   2   2   7       69.22       72.62      1.77 o
   3   2   7        0.35       -0.20      0.38 o
   4   2   7       13.93       13.63      0.64 o
   5   2   7       37.08       38.50      1.18 o
   6   2   7       42.91       42.22      1.29 o
  -6   3   7       16.70       16.98      1.00 o
  -5   3   7        4.30        4.17      0.78 o
  -4   3   7       57.53       57.10      1.45 o
  -3   3   7       85.13       83.70      6.75 o
  -2   3   7      198.92      197.46      4.70 o
  -1   3   7      472.94      479.81      7.10 o
   0   3   7      367.87      368.73      6.16 o
   1   3   7      471.16      490.14      7.75 o
   2   3   7      198.72      198.02      3.37 o
   3   3   7       84.36       80.43      2.16 o
   4   3   7       57.52       55.04      1.25 o
   5   3   7        4.31        3.09      0.55 o
   6   3   7       16.74       18.27      0.95 o
  -6   4   7        1.07        1.12      0.36 o
  -5   4   7       39.92       43.95      1.79 o
  -4   4   7       59.06       51.20      1.40 o
  -3   4   7      125.27      124.36      1.91 o
  -2   4   7       15.55       14.02      1.00 o
  -1   4   7      209.98      222.06     12.52 o
   0   4   7       77.59       76.38      5.43 o
   1   4   7      209.74      218.26      7.70 o
   2   4   7       15.62       13.65      0.96 o
   3   4   7      125.21      123.30      1.53 o
   4   4   7       58.88       53.01      1.25 o
   5   4   7       39.80       41.81      1.01 o
   6   4   7        1.08        1.63      0.35 o
  -5   5   7       19.57       19.67      1.12 o
  -4   5   7       38.09       41.73      1.12 o
  -3   5   7       65.04       62.97      1.33 o
  -2   5   7      163.68      150.36      2.87 o
  -1   5   7       67.99       72.46      3.39 o
   0   5   7        4.03        4.68      0.98 o
   1   5   7       67.83       70.85      2.09 o
   2   5   7      164.18      153.00      3.01 o
   3   5   7       64.54       64.81      1.03 o
   4   5   7       38.40       41.50      1.19 o
   5   5   7       19.61       20.21      0.75 o
   6   5   7        7.16        5.53      0.68 o
  -5   6   7       29.25       29.72      1.19 o
  -4   6   7       27.88       28.10      1.40 o
  -3   6   7      134.82      132.39      3.12 o
  -2   6   7       16.51       17.46      0.76 o
  -1   6   7       40.93       43.25      2.78 o
   0   6   7       65.89       64.08      2.23 o
   1   6   7       41.10       41.77      1.21 o
   2   6   7       16.17       15.71      0.74 o
   3   6   7      135.07      131.56      1.96 o
   4   6   7       27.70       27.88      0.96 o
   5   6   7       29.40       30.52      0.94 o
  -4   7   7       10.12       13.55      1.55 o
  -3   7   7        3.58        3.06      0.50 o
  -2   7   7        8.11        6.08      0.84 o
  -1   7   7       13.13       12.89      0.79 o
   0   7   7      130.91      131.33      3.23 o
   1   7   7       13.23       13.30      0.94 o
   2   7   7        8.25        7.00      0.55 o
   3   7   7        3.61        3.31      0.46 o
   4   7   7       10.22        9.69      0.78 o
  -4   8   7       13.22       17.06      1.54 o
  -3   8   7        0.16        0.67      0.24 o
  -2   8   7        4.22        2.66      0.41 o
  -1   8   7        9.53        8.56      0.74 o
   0   8   7        7.55        7.04      0.84 o
   1   8   7        9.54       10.04      0.73 o
   2   8   7        4.18        4.07      0.58 o
   3   8   7        0.14        0.01      0.23 o
   4   8   7       13.17       17.00      0.89 o
  -3   9   7       16.78       18.17      0.62 o
  -2   9   7        6.22        5.76      0.76 o
  -1   9   7        1.54        0.80      0.39 o
   0   9   7        2.12        0.71      0.75 o
   1   9   7        1.53        0.75      0.39 o
   2   9   7        6.28        5.85      0.42 o
   3   9   7       16.72       16.96      1.04 o
  -1  10   7        8.52        9.84      0.57 o
   1  10   7        8.52        7.27      0.61 o
   0   0   8       98.09      107.13      3.13 o
   1   0   8      198.22      195.04      2.79 o
   2   0   8      140.26      155.26      5.63 o
   3   0   8       30.56       23.45      1.34 o
   4   0   8       38.61       41.29      1.25 o
   5   0   8       70.91       74.97      1.75 o
   6   0   8        8.75        9.33      0.67 o
  -6   1   8        9.32       10.25      0.90 o
  -5   1   8       48.88       48.12      1.38 o
  -4   1   8       80.04       75.76      1.80 o
  -3   1   8       35.45       31.53      1.59 o
  -2   1   8       26.06       26.81      1.48 o
  -1   1   8      268.33      262.76      4.09 o
   0   1   8        6.04        6.63      0.67 o
   1   1   8      268.05      260.62      4.70 o
   2   1   8       26.15       23.49      0.97 o
   3   1   8       35.45       32.50      1.38 o
   4   1   8       79.57       77.09      1.68 o
   5   1   8       48.88       49.92      1.43 o
   6   1   8        9.33        9.25      0.59 o
  -6   2   8        6.19        5.65      1.06 o
  -5   2   8       61.29       67.51      1.93 o
  -4   2   8       92.38       90.82      1.81 o
  -3   2   8        2.06        2.00      0.49 o
  -2   2   8      394.19      382.75      8.68 o
  -1   2   8       26.44       25.15      1.12 o
   0   2   8      804.10      854.51     11.01 o
   1   2   8       26.42       23.09      0.99 o
   2   2   8      394.33      390.49      9.70 o
   3   2   8        2.03        2.58      0.68 o
   4   2   8       92.23       90.86      1.73 o
   5   2   8       61.41       65.78      1.48 o
   6   2   8        6.20        6.53      0.59 o
  -6   3   8        0.19        0.49      0.34 o
  -5   3   8       17.62       19.47      1.26 o
  -4   3   8       28.50       28.66      1.05 o
  -3   3   8       71.12       64.79      1.52 o
  -2   3   8      127.31      135.08      3.81 o
  -1   3   8       80.82       90.45      3.71 o
   0   3   8      132.60      122.94      4.45 o
   1   3   8       80.67       85.78      3.22 o
   2   3   8      126.22      130.41      2.73 o
   3   3   8       70.59       64.62      1.14 o
   4   3   8       28.35       30.02      0.97 o
   5   3   8       17.41       18.30      0.80 o
   6   3   8        0.19       -0.26      0.33 o
  -6   4   8       19.53       18.51      0.85 o
  -5   4   8       15.72       20.57      1.15 o
  -4   4   8       11.80        9.79      0.61 o
  -3   4   8       55.01       51.69      1.22 o
  -2   4   8       97.94       98.43      3.17 o
  -1   4   8       24.43       29.35      1.90 o
   0   4   8        8.62        7.94      1.19 o
   1   4   8       24.48       26.61      1.77 o
   2   4   8       97.95       99.03      3.06 o
   3   4   8       54.92       51.13      0.96 o
   4   4   8       11.76        9.08      0.58 o
   5   4   8       15.69       16.54      0.86 o
   6   4   8       19.59       19.40      0.76 o
  -5   5   8        7.50        8.37      0.68 o
  -4   5   8       25.79       23.63      0.86 o
  -3   5   8       12.25       11.84      0.93 o
  -2   5   8       30.98       32.49      1.02 o
  -1   5   8        7.29        5.88      0.63 o
   0   5   8       11.90       14.72      1.13 o
   1   5   8        7.27        6.39      0.80 o
   2   5   8       31.02       30.72      1.03 o
   3   5   8       12.26       10.50      0.67 o
   4   5   8       25.92       26.01      0.88 o
   5   5   8        7.51        7.13      0.67 o
  -5   6   8       13.67       12.16      0.80 o
  -4   6   8       10.08        9.18      0.95 o
  -3   6   8       12.53       13.08      0.65 o
  -2   6   8       43.27       45.49      1.50 o
  -1   6   8       94.96      100.53      2.57 o
   0   6   8        0.04        0.86      0.44 o
   1   6   8       95.31       95.09      2.25 o
   2   6   8       43.08       44.62      1.04 o
   3   6   8       12.69       13.17      0.61 o
   4   6   8       10.19        8.03      0.67 o
   5   6   8       13.63       12.83      0.66 o
  -4   7   8        8.61        6.93      0.66 o
  -3   7   8       19.70       19.32      0.69 o
  -2   7   8       13.76       15.88      0.76 o
  -1   7   8       33.54       33.05      1.59 o
   0   7   8       59.90       59.09      1.64 o
   1   7   8       33.67       32.12      1.18 o
   2   7   8       13.84       16.61      0.78 o
   3   7   8       19.73       20.49      0.75 o
   4   7   8        8.54        8.97      1.04 o
  -3   8   8       18.55       20.26      0.78 o
  -2   8   8        3.27        2.47      0.42 o
  -1   8   8        4.50        5.51      0.60 o
   0   8   8       56.15       71.55      4.01 o
   1   8   8        4.49        3.95      0.51 o
   2   8   8        3.26        2.49      0.35 o
   3   8   8       18.59       20.70      0.59 o
  -2   9   8       13.75       15.56      0.67 o
  -1   9   8        3.76        2.79      0.44 o
   0   9   8        4.67        5.63      1.14 o
   1   9   8        3.80        3.04      0.44 o
   2   9   8       13.72       14.92      0.55 o
   1   0   9      127.54      133.22      3.78 o
   2   0   9       30.67       26.07      2.07 o
   3   0   9        0.29        0.86      0.30 o
   4   0   9       16.84       14.29      0.80 o
   5   0   9        2.11        2.02      0.49 o
   6   0   9       29.19       27.95      1.51 o
  -6   1   9       35.19       38.25      1.52 o
  -5   1   9        6.75        7.09      0.67 o
  -4   1   9        3.33        3.19      0.40 o
  -3   1   9       17.10       16.50      0.64 o
  -2   1   9       59.55       57.94      2.19 o
  -1   1   9       69.56       71.00      7.13 o
   0   1   9      417.06      422.28      5.79 o
   1   1   9       69.28       65.11      2.63 o
   2   1   9       59.67       60.27      2.05 o
   3   1   9       16.98       16.72      0.56 o
   4   1   9        3.30        3.41      0.55 o
   5   1   9        6.74        6.74      0.64 o
   6   1   9       35.23       39.31      1.73 o
  -6   2   9       24.26       27.77      1.18 o
  -5   2   9       16.64       17.72      1.25 o
  -4   2   9       23.33       25.61      0.86 o
  -3   2   9       38.35       36.08      0.97 o
  -2   2   9       24.93       26.41      1.58 o
  -1   2   9       19.78       19.98      3.47 o
   0   2   9      168.41      163.95      7.23 o
   1   2   9       19.48       26.56      1.94 o
   2   2   9       25.11       23.16      1.18 o
   3   2   9       38.31       36.75      0.75 o
   4   2   9       23.65       23.62      0.95 o
   5   2   9       16.70       16.88      0.81 o
   6   2   9       24.28       28.39      0.95 o
  -6   3   9        4.61        4.72      1.34 o
  -5   3   9        1.57        2.11      0.56 o
  -4   3   9       69.21       71.10      1.71 o
  -3   3   9      172.49      174.85      3.89 o
  -2   3   9       56.95       55.39      2.48 o
  -1   3   9      158.09      156.27      6.87 o
   0   3   9      191.57      201.96      6.63 o
   1   3   9      158.45      149.00      4.10 o
   2   3   9       56.94       59.10      1.63 o
   3   3   9      172.90      176.21      2.08 o
   4   3   9       68.97       70.26      1.70 o
   5   3   9        1.59        1.48      0.47 o
   6   3   9        4.67        4.48      0.44 o
  -5   4   9       15.21       15.67      1.71 o
  -4   4   9        0.30       -0.24      0.37 o
  -3   4   9       11.96       10.13      0.64 o
  -2   4   9        8.07       10.63      1.93 o
  -1   4   9       11.87       14.98      2.00 o
   0   4   9        0.95        0.06      0.71 o
   1   4   9       11.96       10.84      0.99 o
   2   4   9        8.13       10.67      0.66 o
   3   4   9       11.97       11.68      0.54 o
   4   4   9        0.30        0.69      0.45 o
   5   4   9       15.15       16.44      0.79 o
  -5   5   9        4.89        5.14      0.52 o
  -4   5   9        7.94        8.55      1.80 o
  -3   5   9       81.93       81.93      1.67 o
  -2   5   9       29.13       27.75      0.93 o
  -1   5   9       21.61       21.93      2.76 o
   0   5   9        9.58        9.42      0.90 o
   1   5   9       21.65       22.46      1.06 o
   2   5   9       28.92       27.76      1.09 o
   3   5   9       82.40       80.07      1.72 o
   4   5   9        8.00        7.55      0.77 o
   5   5   9        4.79        3.65      0.48 o
  -4   6   9       16.28       16.07      1.06 o
  -3   6   9       13.05       11.16      0.52 o
  -2   6   9       22.36       20.79      0.98 o
  -1   6   9      157.06      151.51      2.99 o
   0   6   9      140.54      153.16      2.98 o
   1   6   9      157.42      151.47      2.93 o
   2   6   9       22.29       19.83      0.77 o
   3   6   9       13.07       11.06      0.57 o
   4   6   9       16.31       14.63      1.35 o
   5   6   9        3.01        2.63      0.49 o
  -4   7   9        7.55        9.59      0.69 o
  -3   7   9       13.86       13.18      0.54 o
  -2   7   9       24.76       24.32      1.37 o
  -1   7   9       33.60       37.43      2.16 o
   0   7   9       13.76       12.30      0.86 o
   1   7   9       33.67       36.63      1.94 o
   2   7   9       24.83       23.24      0.94 o
   3   7   9       13.92       14.31      0.56 o
   4   7   9        7.54        7.75      0.92 o
  -3   8   9        0.33       -0.03      0.27 o
  -2   8   9        2.69        2.59      0.34 o
  -1   8   9       19.08       21.69      1.01 o
   0   8   9        0.01        0.44      0.46 o
   1   8   9       19.17       21.61      1.08 o
   2   8   9        2.66        1.66      0.34 o
   3   8   9        0.33        0.41      0.26 o
  -2   9   9        0.88        0.91      0.23 o
  -1   9   9        3.37        3.50      0.38 o
   0   9   9       10.30       10.28      1.20 o
   1   9   9        3.36        2.59      0.44 o
   2   9   9        0.91        1.26      0.35 o
   0   0  10      132.67      115.93      5.54 o
   1   0  10       93.59       86.01      5.42 o
   2   0  10       23.63       15.56      1.26 o
   3   0  10        0.22        0.54      0.30 o
   4   0  10        1.73        1.22      0.47 o
   5   0  10       47.32       46.22      1.30 o
   6   0  10        5.51        5.28      0.57 o
  -6   1  10       34.17       35.02      1.31 o
  -5   1  10       33.59       36.38      1.29 o
  -4   1  10       40.31       43.61      1.12 o
  -3   1  10       66.16       63.23      1.54 o
  -2   1  10       34.44       34.41      9.19 o
  -1   1  10       12.76       13.26      2.67 o
   0   1  10      182.44      193.54      7.33 o
   1   1  10       12.75       13.38      1.79 o
   2   1  10       34.31       26.06      2.98 o
   3   1  10       66.09       63.24      1.23 o
   4   1  10       39.98       42.71      1.25 o
   5   1  10       33.56       37.49      1.17 o
   6   1  10       34.27       35.27      1.05 o
  -6   2  10        3.17        2.99      1.01 o
  -5   2  10        2.85        1.92      0.91 o
  -4   2  10       17.10       16.42      1.54 o
  -3   2  10       49.40       48.64      1.48 o
  -2   2  10       27.15       28.59      5.93 o
  -1   2  10       33.92       37.49      3.32 o
   0   2  10      500.92      504.13     13.60 o
   1   2  10       33.59       32.81      2.99 o
   2   2  10       26.90       25.45      1.08 o
   3   2  10       49.23       49.10      1.03 o
   4   2  10       17.02       17.11      0.86 o
   5   2  10        2.85        2.51      0.45 o
   6   2  10        3.16        2.79      0.41 o
  -5   3  10       24.64       30.18      1.34 o
  -4   3  10       15.06       15.59      0.73 o
  -3   3  10        3.96        4.01      0.57 o
  -2   3  10       11.62       10.28      0.90 o
  -1   3  10       37.21       38.08      2.18 o
   0   3  10       55.35       66.90      3.79 o
   1   3  10       37.28       42.00      1.97 o
   2   3  10       11.64       11.07      0.97 o
   3   3  10        4.06        5.10      0.43 o
   4   3  10       15.13       14.45      0.83 o
   5   3  10       24.68       29.73      0.96 o
  -5   4  10       27.24       30.33      2.04 o
  -4   4  10       37.93       41.01      1.87 o
  -3   4  10       21.23       23.63      0.84 o
  -2   4  10       73.13       69.12      1.84 o
  -1   4  10       72.73       76.62      2.01 o
   0   4  10        0.73        0.78      0.46 o
   1   4  10       73.08       79.44      2.56 o
   2   4  10       72.89       68.52      1.47 o
   3   4  10       21.03       21.99      0.80 o
   4   4  10       37.82       40.32      1.18 o
   5   4  10       27.21       30.24      0.99 o
  -5   5  10        7.54        7.35      0.78 o
  -4   5  10        6.75        6.21      0.63 o
  -3   5  10       27.58       28.02      0.81 o
  -2   5  10        2.35        2.62      0.47 o
  -1   5  10        0.86       -0.22      0.43 o
   0   5  10       20.21       15.48      1.11 o
   1   5  10        0.85        0.73      0.47 o
   2   5  10        2.29        2.16      0.42 o
   3   5  10       27.71       27.49      1.14 o
   4   5  10        6.77        6.09      0.50 o
   5   5  10        7.55        6.15      0.60 o
  -4   6  10        0.99        2.01      0.54 o
  -3   6  10        5.29        5.33      0.37 o
  -2   6  10        4.96        5.55      0.53 o
  -1   6  10       13.37       12.59      1.24 o
   0   6  10      123.33      122.84      6.30 o
   1   6  10       13.35       13.63      0.89 o
   2   6  10        4.96        4.49      0.49 o
   3   6  10        5.29        5.55      0.40 o
   4   6  10        0.97        1.74      0.50 o
  -3   7  10        3.99        3.52      0.40 o
  -2   7  10        6.37        6.96      0.51 o
  -1   7  10       17.14       17.15      1.07 o
   0   7  10        2.51        0.91      0.69 o
   1   7  10       17.23       17.61      0.94 o
   2   7  10        6.46        6.58      0.57 o
   3   7  10        3.97        3.40      0.29 o
  -2   8  10        4.64        3.84      0.46 o
  -1   8  10        1.72        1.57      0.40 o
   0   8  10        0.04       -0.32      0.40 o
   1   8  10        1.72        2.24      0.74 o
   2   8  10        4.65        4.01      0.40 o
  -1   9  10        0.06        0.02      0.29 o
   0   9  10        0.00       -0.10      0.42 o
   1   9  10        0.06        0.12      0.30 o
   1   0  11        1.16        0.48      2.55 o
   2   0  11       20.45       17.22      0.79 o
   3   0  11       31.05       31.22      1.06 o
   4   0  11        4.83        5.10      0.58 o
   5   0  11        0.15        0.05      0.35 o
  -5   1  11       49.81       54.82      2.00 o
  -4   1  11        3.34        3.66      0.57 o
  -3   1  11       17.12       16.22      0.78 o
  -2   1  11       42.13       40.52      1.86 o
  -1   1  11        5.37        7.26      2.69 o
   0   1  11       29.49       33.76      2.66 o
   1   1  11        5.42        6.97      1.10 o
   2   1  11       41.82       41.12      2.13 o
   3   1  11       17.07       15.74      0.62 o
   4   1  11        3.38        3.80      0.52 o
   5   1  11       49.86       55.77      1.53 o
  -5   2  11       47.06       53.95      1.88 o
  -4   2  11       23.77       26.02      1.45 o
  -3   2  11        8.79        7.14      0.66 o
  -2   2  11       81.27       73.92      3.82 o
  -1   2  11      135.73      126.38     14.01 o
   0   2  11       54.03       53.55      6.56 o
   1   2  11      135.68      137.80     11.04 o
   2   2  11       80.82       77.87      1.70 o
   3   2  11        8.77        8.04      0.48 o
   4   2  11       23.54       25.09      0.98 o
   5   2  11       46.95       54.06      1.33 o
  -5   3  11        0.50        0.70      0.39 o
  -4   3  11       14.70       16.03      1.12 o
  -3   3  11        1.80        2.74      0.77 o
  -2   3  11       10.55        9.40      0.86 o
  -1   3  11       66.62       70.05      2.25 o
   0   3  11        0.96        1.41      0.50 o
   1   3  11       66.50       66.21      2.31 o
   2   3  11       10.56        9.67      0.68 o
   3   3  11        1.79        2.21      0.38 o
   4   3  11       14.70       16.75      0.83 o
   5   3  11        0.50        0.29      0.32 o
  -5   4  11        8.32        8.44      0.70 o
  -4   4  11       22.30       20.39      1.95 o
  -3   4  11       13.89       14.49      0.76 o
  -2   4  11        4.75        6.16      1.13 o
  -1   4  11       12.41       12.00      1.33 o
   0   4  11      172.72      182.94      3.93 o
   1   4  11       12.42       12.50      1.24 o
   2   4  11        4.71        4.73      0.56 o
   3   4  11       13.94       13.08      0.65 o
   4   4  11       22.36       22.81      1.05 o
   5   4  11        8.22        7.81      0.47 o
  -4   5  11        0.56        0.28      0.37 o
  -3   5  11        0.69        0.53      0.30 o
  -2   5  11        2.30        2.10      0.45 o
  -1   5  11       46.26       51.00      1.65 o
   0   5  11       10.93       11.19      0.88 o
   1   5  11       46.45       51.28      3.14 o
   2   5  11        2.32        1.95      0.40 o
   3   5  11        0.72        1.15      0.33 o
   4   5  11        0.56        0.20      0.31 o
  -4   6  11        2.60        1.64      0.53 o
  -3   6  11       12.35       12.74      0.50 o
  -2   6  11       19.47       20.96      0.84 o
  -1   6  11        2.01        2.06      0.57 o
   0   6  11       68.42       79.80      4.01 o
   1   6  11        2.00        1.17      0.53 o
   2   6  11       19.53       19.27      0.78 o
   3   6  11       12.39       13.11      0.51 o
   4   6  11        2.62        2.12      0.47 o
  -3   7  11       13.65       12.19      0.56 o
  -2   7  11       10.16        8.61      0.50 o
  -1   7  11        3.09        3.00      0.78 o
   0   7  11        2.95        2.95      0.58 o
   1   7  11        3.12        2.04      0.42 o
   2   7  11       10.21        9.17      0.61 o
   3   7  11       13.79       10.90      1.11 o
  -2   8  11        0.88        0.90      0.24 o
  -1   8  11        1.74        1.00      0.31 o
   0   8  11        6.41        7.18      0.69 o
   1   8  11        1.76        1.52      0.34 o
   2   8  11        0.90        1.32      0.28 o
   0   0  12       37.59       46.70      5.34 o
   1   0  12        8.39        5.51      1.17 o
   2   0  12       21.64       20.24      1.01 o
   3   0  12        0.20       -0.02      0.36 o
   4   0  12       16.64       16.33      0.93 o
   5   0  12       31.29       33.73      6.46 o
  -5   1  12        1.61        1.47      1.17 o
  -4   1  12       49.44       56.95      2.19 o
  -3   1  12        9.85       10.38      0.87 o
  -2   1  12       90.78       84.95      2.27 o
  -1   1  12        5.63        5.16      2.05 o
   0   1  12        0.64       -0.03      0.91 o
   1   1  12        5.66        5.45      1.01 o
   2   1  12       90.61       84.47      1.59 o
   3   1  12        9.91        9.46      0.52 o
   4   1  12       49.50       54.45      1.67 o
   5   1  12        1.63        1.72      0.36 o
  -5   2  12        1.07        1.50      0.41 o
  -4   2  12        2.31        2.21      1.63 o
  -3   2  12        2.06        1.80      0.55 o
  -2   2  12       16.15       14.97      1.35 o
  -1   2  12        0.32        0.29      1.02 o
   0   2  12       12.99       13.03      1.01 o
   1   2  12        0.35        0.35      0.67 o
   2   2  12       16.03       14.83      0.88 o
   3   2  12        2.02        1.55      0.37 o
   4   2  12        2.32        1.80      0.42 o
   5   2  12        1.07        1.20      0.33 o
  -5   3  12       12.18       11.79      1.39 o
  -4   3  12        3.09        2.28      0.55 o
  -3   3  12        6.02        6.26      0.74 o
  -2   3  12        0.70        0.09      0.60 o
  -1   3  12       12.23       11.18      1.30 o
   0   3  12      123.19      131.48      4.31 o
   1   3  12       12.17       11.93      1.38 o
   2   3  12        0.73        1.07      0.52 o
   3   3  12        6.02        5.94      0.56 o
   4   3  12        3.06        2.44      0.43 o
   5   3  12       12.12       12.36      1.58 o
  -4   4  12        4.92        4.41      0.77 o
  -3   4  12       22.60       24.47      0.98 o
  -2   4  12        0.45       -0.52      0.52 o
  -1   4  12       48.49       49.53      2.09 o
   0   4  12        5.61        4.24      0.80 o
   1   4  12       48.50       53.09      2.90 o
   2   4  12        0.43        0.40      0.44 o
   3   4  12       22.49       24.25      0.87 o
   4   4  12        5.03        5.09      0.51 o
  -4   5  12        4.64        3.01      0.61 o
  -3   5  12       49.48       56.90      1.40 o
  -2   5  12        1.00        0.87      0.42 o
  -1   5  12       10.81        9.27      0.78 o
   0   5  12       45.13       45.30      3.72 o
   1   5  12       10.83        8.20      0.88 o
   2   5  12        0.98        0.85      0.39 o
   3   5  12       49.55       53.14      1.15 o
   4   5  12        4.61        4.23      0.46 o
  -3   6  12        3.46        4.27      0.44 o
  -2   6  12        1.38        0.87      0.33 o
  -1   6  12        7.95        6.72      0.62 o
   0   6  12       13.42       14.38      1.10 o
   1   6  12        7.96        7.21      0.67 o
   2   6  12        1.37        0.90      0.32 o
   3   6  12        3.44        3.31      0.33 o
  -2   7  12        6.08        6.54      0.42 o
  -1   7  12        0.45        0.66      0.37 o
   0   7  12        2.50        1.36      0.46 o
   1   7  12        0.45        0.68      0.32 o
   2   7  12        6.08        6.80      0.69 o
  -1   8  12        5.44        5.88      0.85 o
   0   8  12        0.62        0.69      0.34 o
   1   8  12        5.41        3.89      0.49 o
   1   0  13       26.37       25.60      1.68 o
   2   0  13       10.23        7.10      0.66 o
   3   0  13       46.42       47.50      1.83 o
   4   0  13        4.28        5.31      1.04 o
   5   0  13        0.13       -0.20      0.35 o
  -5   1  13        7.39        8.09      0.75 o
  -4   1  13        1.21        0.17      0.85 o
  -3   1  13        2.02        1.92      0.55 o
  -2   1  13        7.07        7.49      0.67 o
  -1   1  13       55.22       53.31      4.67 o
   0   1  13        2.82        2.66      1.65 o
   1   1  13       55.11       55.65      2.70 o
   2   1  13        7.11        6.07      0.62 o
   3   1  13        2.06        2.19      0.43 o
   4   1  13        1.18        1.78      0.89 o
   5   1  13        7.39        8.65      0.73 o
  -4   2  13        1.00        0.79      0.89 o
  -3   2  13       25.90       28.74      1.24 o
  -2   2  13        5.11        5.47      0.94 o
  -1   2  13        1.59        1.34      1.73 o
   0   2  13       10.06        6.50      1.10 o
   1   2  13        1.56        2.29      0.96 o
   2   2  13        5.07        5.47      0.59 o
   3   2  13       25.90       27.54      1.07 o
   4   2  13        1.00        0.56      0.43 o
  -4   3  13        0.19        0.36      0.80 o
  -3   3  13        2.05        1.94      0.63 o
  -2   3  13        8.46        8.70      1.13 o
  -1   3  13        7.31        5.96      0.81 o
   0   3  13       57.40       64.74      3.35 o
   1   3  13        7.32        5.08      0.72 o
   2   3  13        8.51        7.56      0.67 o
   3   3  13        2.05        1.55      0.38 o
   4   3  13        0.18        0.56      0.42 o
  -3   4  13        1.38        1.38      0.34 o
  -2   4  13        2.69        2.67      0.63 o
  -1   4  13        3.29        3.64      0.57 o
   0   4  13       95.38       94.45      6.07 o
   1   4  13        3.29        2.19      1.33 o
   2   4  13        2.67        2.34      0.43 o
   3   4  13        1.35        1.29      0.29 o
   4   4  13       13.67       13.60      1.27 o
  -3   5  13        4.58        4.12      0.50 o
  -2   5  13        7.93        9.34      0.61 o
  -1   5  13       17.12       17.09      0.93 o
   0   5  13        6.27        5.45      1.07 o
   1   5  13       17.13       15.87      0.78 o
   2   5  13        7.94        8.56      0.54 o
   3   5  13        4.63        4.07      0.29 o
  -3   6  13       16.16       15.48      1.11 o
  -2   6  13        7.46        8.73      0.49 o
  -1   6  13        8.65        7.83      0.61 o
   0   6  13        5.82        5.13      0.84 o
   1   6  13        8.70        7.92      0.79 o
   2   6  13        7.52        8.68      0.67 o
   3   6  13       16.15       16.60      2.39 o
  -1   7  13        3.36        2.02      0.33 o
   0   7  13        8.17        8.36      0.78 o
   1   7  13        3.39        2.59      0.33 o
   0   0  14        2.91        4.08      2.27 o
   1   0  14        0.19        0.29      1.49 o
   2   0  14        0.93        1.22      0.50 o
   3   0  14        1.24        1.14      0.44 o
   4   0  14        0.61       -0.17      0.64 o
  -4   1  14        5.24        5.07      1.20 o
  -3   1  14        6.60        5.70      0.57 o
  -2   1  14       34.59       35.59      3.03 o
  -1   1  14        1.56        2.22      0.97 o
   0   1  14       12.48       11.81      2.04 o
   1   1  14        1.55        1.18      0.92 o
   2   1  14       34.57       34.93      1.86 o
   3   1  14        6.61        6.19      0.84 o
   4   1  14        5.24        5.86      1.03 o
  -4   2  14       18.71       19.44      2.08 o
  -3   2  14        1.73        0.96      0.39 o
  -2   2  14        2.23        2.02      0.68 o
  -1   2  14        0.02       -0.24      0.85 o
   0   2  14       11.25       11.11      1.19 o
   1   2  14        0.02        0.26      0.54 o
   2   2  14        2.24        1.80      0.48 o
   3   2  14        1.71        1.08      0.36 o
   4   2  14       18.68       21.85      1.66 o
  -4   3  14        1.78        1.75      1.37 o
  -3   3  14        6.05        7.34      0.64 o
  -2   3  14        5.27        5.14      0.94 o
  -1   3  14        4.77        2.69      0.72 o
   0   3  14        4.13        3.22      0.64 o
   1   3  14        4.74        5.12      0.61 o
   2   3  14        5.29        5.49      0.64 o
   3   3  14        6.06        6.46      0.79 o
   4   3  14        1.74        1.57      0.41 o
  -3   4  14       14.59       16.84      0.91 o
  -2   4  14        3.20        2.90      0.53 o
  -1   4  14       13.62       14.07      0.95 o
   0   4  14        6.27        5.56      1.10 o
   1   4  14       13.59       12.76      0.82 o
   2   4  14        3.22        2.85      0.66 o
   3   4  14       14.65       15.72      0.76 o
  -3   5  14        0.08       -0.28      1.40 o
  -2   5  14        8.77       10.31      0.56 o
  -1   5  14        6.35        6.81      0.59 o
   0   5  14       15.76       17.96      1.11 o
   1   5  14        6.38        5.84      0.50 o
   2   5  14        8.72        9.96      1.02 o
   3   5  14        0.07        0.12      0.33 o
  -2   6  14        7.55        7.87      0.53 o
  -1   6  14        9.60        9.86      0.53 o
   0   6  14        3.65        4.69      0.63 o
   1   6  14        9.63       10.29      0.54 o
   2   6  14        7.56        8.59      0.44 o
   1   0  15        3.59        3.29      0.94 o
   2   0  15       25.42       24.57      0.92 o
   3   0  15        2.20        1.57      0.35 o
  -3   1  15        0.43        0.67      0.82 o
  -2   1  15        0.08        0.53      0.53 o
  -1   1  15        1.82        1.78      0.85 o
   0   1  15       17.15       13.37      1.82 o
   1   1  15        1.84        2.08      0.67 o
   2   1  15        0.08       -0.22      0.37 o
   3   1  15        0.43        0.31      0.33 o
  -3   2  15        1.24        1.52      1.59 o
  -2   2  15        0.24        0.69      0.52 o
  -1   2  15        1.06        0.97      0.67 o
   0   2  15        2.30        2.89      1.24 o
   1   2  15        1.06        0.58      0.42 o
   2   2  15        0.25       -0.02      0.29 o
   3   2  15        1.24        0.19      0.69 o
  -3   3  15        7.00        7.68      0.61 o
  -2   3  15        0.54        1.19      0.54 o
  -1   3  15        6.25        5.46      0.65 o
   0   3  15       17.61       21.66      1.54 o
   1   3  15        6.28        6.41      0.52 o
   2   3  15        0.54        0.77      0.29 o
   3   3  15        6.96        6.20      0.59 o
  -2   4  15        0.72        0.82      0.36 o
  -1   4  15        9.93        9.40      0.75 o
   0   4  15        1.54        1.85      0.54 o
   1   4  15        9.92        8.77      0.62 o
   2   4  15        0.72        0.24      0.25 o
  -2   5  15        0.40       -0.27      0.29 o
  -1   5  15        1.97        2.15      0.52 o
   0   5  15       30.31       31.65      1.32 o
   1   5  15        2.00        1.14      0.32 o
   2   5  15        0.39        0.76      0.25 o
   0   0  16        4.72        5.13      2.68 o
   1   0  16        0.33        0.01      0.61 o
   2   0  16        0.12       -0.13      0.46 o
   3   0  16        2.76        2.18      0.71 o
  -3   1  16        1.18        1.99      1.57 o
  -2   1  16        0.78        0.16      0.44 o
  -1   1  16        2.22        2.37      0.68 o
   0   1  16        1.42        0.54      1.48 o
   1   1  16        2.21        1.74      0.56 o
   2   1  16        0.77        1.03      0.45 o
   3   1  16        1.17        1.55      0.40 o
  -2   2  16        0.21        0.22      0.40 o
  -1   2  16        0.06        0.76      0.58 o
   0   2  16       16.62       17.68      1.91 o
   1   2  16        0.06        0.28      0.42 o
   2   2  16        0.21        0.63      0.27 o
  -2   3  16        2.96        3.17      0.63 o
  -1   3  16        3.47        2.29      0.68 o
   0   3  16       14.56       11.84      1.57 o
   1   3  16        3.47        2.24      0.37 o
   2   3  16        2.94        3.68      0.39 o
  -1   4  16        5.19        4.49      0.60 o
   0   4  16        4.95        4.91      0.83 o
   1   4  16        5.22        4.36      0.43 o
   1   0  17        0.89        0.79      0.54 o
   2   0  17        6.50        7.49      0.86 o
  -2   1  17        5.00        5.33      0.52 o
  -1   1  17        1.46        0.98      0.51 o
   0   1  17        6.32        7.29      1.90 o
   1   1  17        1.45        1.23      0.44 o
   2   1  17        4.99        5.68      0.72 o
  -1   2  17        3.02        1.99      0.55 o
   0   2  17        1.26        1.30      1.47 o
   1   2  17        3.00        2.20      0.45 o
   0   3  17        1.73        1.55      2.25 o
 
